# Supplementary material for: Systematic comparison of small RNA library preparation protocols for next-generation sequencing
Source: BMC Genomics. 2018 Feb 5;19:118. doi: 10.1186/s12864-018-4491-6 (PMC5799908; doi:10.1186/s12864-018-4491-6)
Supplement: Supplementary file 10 — (XLSX 154 kb) [file 12864_2018_4491_MOESM10_ESM.xlsx]

## Sheet: Sheet1
		% of total n° reads corresponding to each miRNA
		TS1	TS3	TS5	TS6	Nf1	Nf2	Nf5	S
mir_name	sequence									average
hsa-miR-21-5p	TAGCTTATCAGACTGATGTTGA	3.30511	2.27112	9.78732	5.12299	6.9615	7.01643	2.79033	1.3573	4.82651
hsa-let-7a-5p	TGAGGTAGTAGGTTGTATAGTT	1.31452	0.466062	6.39577	2.53422	6.53479	7.53592	4.2203	2.98875	3.99879
hsa-miR-26a-5p	TTCAAGTAATCCAGGATAGGCT	5.43769	2.66781	7.06996	0.85351	2.92988	2.47851	1.52807	0.120938	2.8858
hsa-miR-125a-5p	TCCCTGAGACCCTTTAACCTGTGA	6.22457	5.36658	0.307614	2.01384	2.48319	2.7211	2.35756	3.23737	3.08898
hsa-miR-143-3p	TGAGATGAAGCACTGTAGCTC	8.47801	0.317895	1.29597	0.835186	3.16427	2.2977	0.951724	2.04245	2.4229
hsa-miR-92a-3p	TATTGCACTTGTCCCGGCCTGT	4.71221	4.00132	1.95784	1.77109	2.80163	2.60604	1.96122	1.21805	2.62867
hsa-let-7f-5p	TGAGGTAGTAGATTGTATAGTT	2.3395	0.500557	2.96491	1.00837	3.48363	3.44368	1.85299	1.2778	2.10893
hsa-miR-1323	TCAAAACTGAGGGGCATTTTCT	1.9173	2.11512	2.35889	1.64654	3.22673	3.2953	1.70625	2.41683	2.33537
hsa-miR-100-5p	AACCCGTAGATCCGAACTTGTG	8.55253	3.15543	0.266744	0.381083	0.981268	1.10097	0.454595	0.13202	1.87808
hsa-miR-424-5p	CAGCAGCAATTCATGTTTTGAA	0.20031	3.62502	1.10675	3.69014	1.44885	1.65168	3.69099	12.1135	3.44091
hsa-miR-22-3p	AAGCTGCCAGTTGAAGAACTGT	8.45405	4.81075	0.140704	0.9049	0.391296	0.353238	0.429488	0.429786	1.98928
hsa-miR-451a	AAACCGTTACCATTACTGAGTT	0.508614	6.49156	0.559227	4.32872	1.94609	1.62686	4.23809	0.344985	2.50552
hsa-miR-16-5p	TAGCAGCACGTAAATATTGGCG	1.45863	1.14301	1.67347	2.28416	2.67803	2.54227	3.09319	0.274157	1.89336
hsa-miR-181a-5p	AACATTCAACGCTGTCGGTGAGT	5.48112	0.413929	1.3618	0.629076	1.84357	1.3461	0.755627	0.0809463	1.48902
hsa-miR-27a-3p	TTCACAGTGGCTAAGTTCCGC	1.26581	3.38826	0.594324	4.1988	0.463037	0.415236	3.75668	0.916428	1.87482
hsa-miR-24-3p	TGGCTCAGTTCAGCAGGAACAG	0.0332968	0.196773	0.870584	2.09072	2.67672	2.35065	2.93988	1.87092	1.62869
hsa-miR-30d-5p	TGTAAACATCCCCGACTGGAAG	0.550807	0.0525251	3.26114	0.892225	2.92564	2.85701	0.903705	0.0226457	1.43321
hsa-let-7b-5p	TGAGGTAGTAGGTTGTGTGGTT	0.07505	0.092115	2.85385	0.873488	2.61749	2.6249	1.38926	0.847045	1.42165
hsa-miR-515-5p	TTCTCCAAAAGAAAGCACTTTCTG	1.23022	3.02725	1.55242	3.08269	0.761504	0.799583	0.974393	3.0191	1.8059
hsa-miR-27b-3p	TTCACAGTGGCTAAGTTCTGC	4.6664	1.9399	0.341308	0.737505	0.558389	0.594061	0.574033	0.199475	1.20138
hsa-miR-30b-5p	TGTAAACATCCTACACTCAGCT	0.781066	0.196773	1.00255	2.10877	1.67154	1.66856	1.78998	0.559397	1.22233
hsa-miR-517a-3p	ATCGTGCATCCCTTTAGAGTGT	0.380359	2.05436	0.966518	1.74298	1.79534	1.37831	1.4909	2.42357	1.52904
hsa-miR-517b-3p	ATCGTGCATCCCTTTAGAGTGT	0.386349	2.00262	0.945147	1.7197	1.64601	1.3771	1.50869	2.35852	1.49302
hsa-miR-125b-5p	TCCCTGAGACCCTAACTTGTGA	0.72566	2.87359	0.192804	1.36369	1.12071	1.28984	1.05654	1.77022	1.29913
hsa-miR-519a-3p	AAAGTGCATCCTTTTAGAGTGT	0.0722312	1.8031	0.603216	2.42097	0.574937	0.607079	2.57973	1.2219	1.2354
hsa-miR-20a-5p	TAAAGTGCTTATAGTGCAGGTAG	0.0295091	0.556218	1.87922	1.68071	0.664941	1.36573	1.91125	0.162374	1.03124
hsa-miR-520g-3p	ACAAAGTGCTTCCCTTTAGAGTGT	0.080159	1.26766	1.09802	2.19777	0.453552	0.632011	2.01314	0.885109	1.07843
hsa-miR-200c-3p	TAATACTGCCGGGTAATGATGGA	0.026338	0.194813	2.80846	0.579616	1.36288	1.16286	0.964887	0.227902	0.915969
hsa-miR-19b-3p	TGTGCAAATCCATGCAAAACTGA	0.134244	0.164631	1.28334	1.88199	0.475045	0.550486	1.88322	2.82734	1.15004
hsa-miR-29a-3p	TAGCACCATCTGAAATCGGTTA	0.26338	3.52624	0.255045	0.991147	0.990752	1.64142	0.986824	0.591197	1.15575
hsa-miR-23a-3p	ATCACATTGCCAGGGATTTCC	0.166748	1.48991	0.883063	1.43023	0.391397	0.407183	2.04141	3.74858	1.31982
hsa-miR-221-3p	AGCTACATTGTCTGCTGGGTTTC	0.097336	0.537403	2.98738	0.768366	0.877743	1.13837	0.695055	0.230311	0.916495
hsa-miR-516b-5p	ATCTGGAGGTAAGAAGCACTTT	1.15588	0.593064	0.584653	0.560465	1.19982	1.12965	0.496032	0.151774	0.733917
hsa-miR-99b-5p	CACCCGTAGAACCGACCTTGCG	3.10445	0.83413	0.255045	0.120552	0.364658	0.367027	0.122972	0.340167	0.688625
hsa-miR-320a	AAAAGCTGGGTTGAGAGGGCGA	0.0591944	0.219508	1.69265	0.287948	1.65448	1.36993	0.592192	0.0385459	0.739306
hsa-miR-30a-5p	TGTAAACATCCTCGACTGGAAG	0.214492	0.0254786	1.54727	0.518444	1.50737	1.35448	0.542589	0.0120456	0.715271
hsa-miR-516a-5p	TTCTCGAGGAAAGAAGCACTTTC	1.82974	1.34135	0.390289	0.949126	0.470807	0.490914	0.39256	0.613361	0.809768
hsa-let-7g-5p	TGAGGTAGTAGTTTGTACAGTT	0.258887	0.127785	0.479203	0.480005	1.4329	1.73022	0.694567	0.576261	0.722479
hsa-miR-518c-3p	CAAAGCGCTTCTCTTTAGAGTGT	0.241798	1.47698	0.698682	1.60741	0.353559	0.412809	1.02631	2.41201	1.02869
hsa-miR-486-5p	TCCTGTACTGAGCTGCCCCGAG	1.58371	0.306919	0.0912545	0.122068	1.0411	0.719272	0.174404	0.0698644	0.513575
hsa-miR-93-5p	CAAAGTGCTGTTCGTGCAGGTAG	0.274479	0.408834	1.85473	0.572176	0.672206	0.702063	0.404504	0.532415	0.677676
hsa-miR-145-5p	GTCCAGTTTTCCCAGGAATCCCT	0.0237835	0.28732	0.288427	1.812	0.225919	0.212913	1.85848	0.594088	0.662866
hsa-miR-126-3p	TCGTACCGTGAGTAATAATGCG	0.240213	0.561705	0.938284	0.53787	0.834658	0.627267	0.48031	1.52545	0.71822
hsa-miR-17-5p	CAAAGTGCTTACAGTGCAGGTAG	0.047655	0.468414	0.987265	1.32842	0.270113	0.310876	0.951846	1.12891	0.686687
hsa-let-7c-5p	TGAGGTAGTAGGTTGTATGGTT	0.165339	0.0505652	0.960747	0.319498	0.851912	0.941893	0.549536	0.309331	0.518603
hsa-miR-518b	CAAAGCGCTCCCCTTTAGAGGT	0.0816565	1.01679	0.319313	0.935899	0.529229	0.5207	0.858368	1.44981	0.71397
hsa-let-7i-5p	TGAGGTAGTAGTTTGTGCTGTT	0.846074	0.126609	0.524285	0.314952	0.612472	0.51022	0.354413	0.318003	0.450879
hsa-miR-524-5p	CTACAAAGGGAAGCACTTTCTC	0.0927555	0.968187	0.567026	1.16516	0.0688149	0.0817455	0.64472	3.30723	0.861955
hsa-miR-29b-3p	TAGCACCATTTGAAATCAGTGTT	0.0139177	0.359836	0.237574	1.24286	0.217746	0.254944	1.36269	0.650461	0.542503
hsa-miR-30c-5p	TGTAAACATCCTACACTCTCAGC	0.126493	0.0595807	0.30777	0.508249	0.952712	0.764723	0.364163	0.235612	0.414913
hsa-miR-26b-5p	TTCAAGTAATTCAGGATAGGT	0.133892	0.112498	1.46335	0.179382	0.554858	0.468299	0.35551	0.0578188	0.415701
hsa-miR-25-3p	CATTGCACTTGTCTCGGTCTGA	0.291744	0.43392	1.37693	0.253504	0.373235	0.379162	0.147347	0.797417	0.506657
hsa-miR-191-5p	CAACGGAATCCCAAAAGCAGCTG	1.37874	0.611095	0.0636442	0.132263	0.130264	0.129844	0.099694	1.19926	0.4681
hsa-miR-517c-3p	ATCGTGCATCCTTTTAGAGTGT	0.100595	0.883128	0.404484	0.541314	0.463037	0.349046	0.444357	1.33272	0.564836
hsa-miR-103a-3p	AGCAGCATTGTACAGGGCTATGA	0.159878	0.537011	0.241162	0.357799	0.508342	0.660142	0.615348	0.0852827	0.39562
hsa-miR-92b-3p	TATTGCACTCGTCCCGGCCTCC	1.05484	0.29516	0.155055	0.150312	0.387058	0.30536	0.216329	0.149847	0.339245
hsa-miR-512-5p	CACTCAGCCTTGAGGGCACTTTC	0.00273069	0.743583	0.0603684	1.02256	0.18465	0.200116	1.04118	0.685153	0.492543
hsa-let-7d-5p	AGAGGTAGTAGGTTGCATAGTT	0.195465	0.259882	0.249117	0.244136	0.671298	0.762075	0.339788	0.299212	0.377622
hsa-miR-103b	TCATAGCCCTGTACAATGCTGCT	0.143934	0.520939	0.230554	0.338786	0.50703	0.659039	0.620101	0.0819099	0.387787
hsa-miR-199a-3p	ACAGTAGTCTGCACATTGGTTA	0.293329	0.411969	0.111221	0.226225	0.717814	0.704159	0.232416	0.178756	0.359486
hsa-miR-19a-3p	TGTGCAAATCTATGCAAAACTGA	0.042634	0.0646765	0.592921	0.705817	0.163259	0.188754	0.853493	1.21227	0.477977
hsa-miR-199b-3p	ACAGTAGTCTGCACATTGGTTA	0.292977	0.417849	0.106854	0.21479	0.717915	0.705041	0.228516	0.176829	0.357596
hsa-miR-10a-5p	TACCCTGTAGATCCGAATTTGTG	1.4019	0.419809	0.117461	0.0676471	0.188585	0.148046	0.0698345	0.0130092	0.303287
hsa-miR-526b-5p	CTCTTGAGGGAAGCACTTTCTGT	0.153623	0.414713	0.276259	0.498604	0.239439	0.206956	0.647158	1.59965	0.504551
hsa-miR-15b-5p	TAGCAGCACATCATGGTTTACA	0.0467741	0.351213	0.242721	0.605793	0.359815	0.476242	0.642405	0.0645643	0.348691
hsa-miR-141-3p	TAACACTGTCTGGTAAAGATGG	0.807757	0.610703	0.214487	0.434126	0.107057	0.115613	0.294207	0.422077	0.375753
hsa-miR-498	TTTCAAGCCAGGGGGCGTTTTTC	0.000176174	0.0897631	1.39097	0.108979	0.355274	0.626605	0.158438	0.100219	0.353803
hsa-miR-374a-5p	TTATAATACAACCTGATAAGTG	0.0227264	0.167375	1.4125	0.529466	0.148628	0.126755	0.440823	0.0886555	0.367115
hsa-miR-423-3p	AGCTCGGTCTGAGGCCCCTCAGT	0.52077	0.37434	0.0862628	0.132814	0.505012	0.405308	0.199266	0.0809463	0.28809
hsa-miR-126-5p	CATTATTACTTTTGGTACGCG	0.407754	0.192461	0.0754995	0.390865	0.194639	0.14584	0.596458	1.00027	0.375473
hsa-miR-196a-5p	TAGGTAGTTTCATGTTGTTGGG	0.0458933	0.0403738	0.447069	0.167395	0.682599	0.482751	0.265079	0.250548	0.297714
hsa-miR-1283	TCTACAAAGGAAAGCGCTTTCT	0.181283	0.345333	0.26924	0.519959	0.225212	0.213796	0.346491	1.22961	0.416366
hsa-miR-521	AACGCACTTCCCTTTAGAGTGT	0.002026	0.159535	0.443637	0.89622	0.0554959	0.0572549	0.805352	0.253921	0.33418
hsa-let-7e-5p	TGAGGTAGGAGGTTGTATAGTT	0.125348	0.0337102	0.446913	0.169324	0.482713	0.535372	0.250819	0.193211	0.279676
hsa-miR-512-3p	AAGTGCTGTCATAGCTGAGGTC	0.459725	0.233619	0.322901	0.184617	0.305631	0.318377	0.193294	0.351249	0.296177
hsa-miR-98-5p	TGAGGTAGTAAGTTGTATTGTT	0.197226	0.0654604	0.257541	0.141356	0.55062	0.525444	0.2145	0.14262	0.261846
hsa-miR-106b-5p	TAAAGTGCTGACAGTGCAGAT	0.0387582	0.361796	0.606804	0.322942	0.249227	0.507683	0.300301	0.038064	0.303197
hsa-miR-519d-3p	CAAAGTGCCTCCCTTTAGAGTG	0.0355871	0.644413	0.278131	0.629352	0.131273	0.139993	0.459592	0.882218	0.40007
hsa-miR-519e-5p	TTCTCCAAAAGGGAGCACTTTC	0.000616608	0.172863	0.311669	0.745771	0.118358	0.290687	0.532961	0.137801	0.288841
hsa-miR-335-5p	TCAAGAGCAATAACGAAAAATGT	0.156707	0.605607	0.206688	0.219336	0.321371	0.2951	0.310782	0.540606	0.332025
hsa-miR-515-3p	GAGTGCCTTCTTTTGGAGCGTT	0.0053733	0.0995626	0.347079	0.480831	0.170725	0.231116	0.45752	0.715989	0.313525
hsa-miR-193b-3p	AACTGGCCCTCAAAGTCCCGCT	0.0414889	0.774158	0.0519449	0.485791	0.230257	0.183017	0.570986	0.0486641	0.298288
hsa-miR-181b-5p	AACATTCATTGCTGTCGGTGGGT	0.270603	0.0458615	0.491371	0.110633	0.349927	0.312641	0.127482	0.0120456	0.21507
hsa-miR-522-3p	AAAATGGTTCCCTTTAGAGTGT	0.0460694	0.265761	0.149907	0.571625	0.150343	0.126755	0.656298	0.0857645	0.256565
hsa-miR-182-5p	TTTGGCAATGGTAGAACTCACACT	0.679414	0.0991706	0.3945	0.0538697	0.161342	0.115061	0.0598408	0.00337276	0.195821
hsa-miR-199a-5p	CCCAGTGTTCAGACTACCTGTTC	0.274831	1.20337	0.0301062	0.368408	0.111799	0.0800907	0.210357	0.555542	0.354313
hsa-miR-519b-3p	AAAGTGCATCCTTTTAGAGGTT	0.00554947	0.329262	0.100614	0.529604	0.142271	0.147826	0.514436	0.490496	0.282507
hsa-miR-18a-5p	TAAGGTGCATCTAGTGCAGATAG	0.00916103	0.163063	0.285463	0.376261	0.074869	0.149591	0.601333	0.040955	0.212587
hsa-miR-519c-3p	AAAGTGCATCTTTTTAGAGGAT	0.232197	1.09832	0.108102	0.270588	0.0781987	0.0574756	0.236926	0.400395	0.310276
hsa-miR-15a-5p	TAGCAGCACATAATGGTTTGTG	0.120327	0.228915	0.203724	0.443081	0.102718	0.12146	0.426076	0.0269821	0.20916
hsa-miR-23b-3p	ATCACATTGCCAGGGATTACC	0.0393748	0.277521	0.295602	0.287397	0.121687	0.120246	0.339423	0.815245	0.287062
hsa-miR-144-3p	TACAGTATAGATGATGTACT	0.0742572	0.435488	0.42913	0.37447	0.0549913	0.0643153	0.331257	0.242839	0.250844
hsa-miR-378a-3p	ACTGGACTTGGAGTCAGAAGGC	0.292096	0.152872	0.0881347	0.0695759	0.297256	0.258475	0.102619	0.100701	0.170216
hsa-miR-518e-3p	AAAGCGCTTCCCTTCAGAGTG	0.173179	0.388843	0.0801792	0.239865	0.142978	0.150584	0.277022	0.16382	0.202059
hsa-miR-151a-5p	TCGAGGAGCTCACAGTCTAGT	0.440434	0.24969	0.0138832	0.0856955	0.130264	0.114069	0.126872	0.0645643	0.153184
hsa-miR-518a-3p	GAAAGCGCTTCCCTTTGCTGGA	0.000440434	0.0195989	0.204972	0.254055	0.206344	0.189747	0.213038	0.48616	0.196794
hsa-miR-99a-5p	AACCCGTAGATCCGATCTTGTG	0.143141	0.710657	0.050073	0.207074	0.109276	0.120357	0.250941	0.0371004	0.203578
hsa-miR-186-5p	CAAAGAATTCTCCTTTTGGGCT	0.422288	0.0709481	0.0272984	0.0476698	0.196859	0.150363	0.0472876	0.122383	0.135637
hsa-miR-3074-5p	GTTCCTGCTGAACTGAGCCAG	0.0206123	0.0215588	0.0918785	0.261082	0.151251	0.165477	0.257401	0.568551	0.192226
hsa-miR-484	TCAGGCTCAGTCCCCTCCCGAT	0.0776045	0.357484	0.0932824	0.166156	0.208765	0.170662	0.193416	0.0949192	0.170286
hsa-miR-30a-3p	CTTTCAGTCGGATGTTTGCAGC	0.149395	0.0619326	0.315257	0.0837666	0.172239	0.151466	0.109688	0.203329	0.155884
hsa-miR-369-3p	AATAATACATGGTTGATCTTT	0.0103943	0.0642845	0.313541	0.0705403	0.241457	0.263991	0.0753189	0.0496278	0.136144
hsa-miR-3184-3p	AAAGTCTCGCTCTCTGCCCCTCA	0.372255	0.0211668	0.0676999	0.0363724	0.136823	0.113407	0.0925033	0.0799827	0.115026
hsa-miR-423-5p	TGAGGGGCAGAGAGCGAGACTTT	0.370317	0.0160711	0.066608	0.0376123	0.131979	0.116385	0.0877502	0.0761281	0.112856
hsa-miR-142-3p	TGTAGTGTTTCCTACTTTATGGA	0.0138296	0.0148952	0.213395	0.284503	0.0848582	0.0710447	0.234001	0.534342	0.181359
hsa-miR-525-5p	CTCCAGAGGGATGCACTTTCT	0.0838587	0.273993	0.0628642	0.176489	0.0666959	0.0690589	0.226688	0.766581	0.215779
hsa-miR-3529-3p	AACAACAAAATCACTAGTCTTCCA	0.000704695	0.018031	0.0793992	0.090242	0.273141	0.275574	0.177694	0.0848009	0.124948
hsa-miR-29c-3p	TAGCACCATTTGAAATCGGTTA	0.0200838	0.627558	0.0634882	0.222781	0.0712365	0.185775	0.155757	0.197548	0.193028
hsa-miR-136-3p	CATCATCGTCTCAAATGAGTCT	0.262675	0.411577	0.0914105	0.101126	0.0715392	0.087482	0.0819002	0.145992	0.156713
hsa-miR-136-5p	ACTCCATTTGTTTTGATGATGGA	0.100243	0.155615	0.113405	0.361106	0.0346092	0.028462	0.216816	0.127201	0.142182
hsa-miR-148a-3p	TCAGTGCACTACAGAACTTTGT	0.285225	0.234403	0.0599004	0.0702648	0.0929303	0.113958	0.0675189	0.0236093	0.118476
hsa-miR-365a-3p	TAATGCCCCTAAAAATCCTTAT	0.00819208	0.255962	0.0383737	0.381083	0.0373336	0.0560414	0.305907	0.0101183	0.136626
hsa-miR-30e-5p	TGTAAACATCCTTGACTGGAAG	0.0177055	0.00705561	0.180169	0.163813	0.191208	0.172758	0.138085	0.00481823	0.109452
hsa-miR-365b-3p	TAATGCCCCTAAAAATCCTTAT	0.00704695	0.270073	0.0413375	0.375159	0.0378381	0.0535041	0.299935	0.0130092	0.137238
hsa-miR-425-5p	AATGACACGATCACTCCCGTTGA	0.0643034	0.126609	0.156147	0.04271	0.219864	0.219312	0.0504564	0.0693825	0.118598
hsa-miR-205-5p	TCCTTCATTCCACCGGAGTCTG	0.0366441	0.0752599	0.119021	0.16092	0.136116	0.173089	0.149907	0.138765	0.123715
hsa-miR-520d-3p	AAAGTGCTTCTCTTTGGTGGGT	0.049681	0.0525251	0.176113	0.134192	0.16225	0.1283	0.140035	0.0828736	0.115746
hsa-miR-525-3p	GAAGGCGCTTCCCTTTAGAGCG	0.00854443	0.0862353	0.115901	0.268797	0.0459102	0.0504152	0.178425	0.626852	0.172635
hsa-miR-223-3p	TGTCAGTTTGTCAAATACCCCA	0.0199076	0.0301823	0.112469	0.211759	0.143381	0.124549	0.147225	0.12961	0.114885
hsa-miR-520a-3p	AAAGTGCTTCCCTTTGGACTGT	0.0768998	0.101914	0.128224	0.0737091	0.154077	0.193056	0.0776345	0.0443277	0.10623
hsa-miR-130a-3p	CAGTGCAATGTTAAAAGGGCAT	0.105264	0.346509	0.0712877	0.190817	0.017456	0.030889	0.170991	0.308367	0.155198
hsa-miR-335-3p	TTTTTCATTATTGCTCCTGACC	0.269458	0.054877	0.0655161	0.0690248	0.0980763	0.0764502	0.071297	0.000963646	0.0882079
hsa-miR-374b-5p	ATATAATACAACCTGCTAAGTG	0.0073993	0.0682043	0.100146	0.118348	0.175871	0.140876	0.129675	0.0838372	0.103045
hsa-miR-374c-3p	CACTTAGCAGGTTGTATTATAT	0.00625417	0.0580128	0.0949983	0.117521	0.171432	0.137015	0.124313	0.0679371	0.0971854
hsa-miR-127-3p	TCGGATCCGTCTGAGCTTGGCT	0.367675	0.00391979	0.0106074	0.0468432	0.0383426	0.0286826	0.0552095	0.0183093	0.0711986
hsa-miR-520a-5p	CTCCAGAGGGAAGTACTTTCT	0.0725836	0.170511	0.0424295	0.118899	0.0398561	0.0344192	0.109688	0.787781	0.172021
hsa-miR-503-5p	TAGCAGCGGGAACAGTTCTGCAG	0.00158556	0.0223428	0.121985	0.155271	0.0692185	0.162719	0.164532	0.0477005	0.0931692
hsa-miR-199b-5p	CCCAGTGTTTAGACTATCTGTTC	0.197491	0.384139	0.0131032	0.0815622	0.041975	0.0479882	0.0555751	0.138765	0.120075
hsa-miR-149-5p	TCTGGCTCCGTGTCTTCACTCCC	0.229466	0.228132	0.00795552	0.0996107	0.0230056	0.0198572	0.106275	0.114192	0.103562
hsa-miR-185-5p	TGGAGAGAAAGGCAGTTCCTGA	0.000264261	0.00940749	0.0199668	0.127579	0.105543	0.0990654	0.238022	0.145029	0.0931096
hsa-miR-376c-3p	AACATAGAGGAAATTCCACGT	0.013213	0.0564449	0.06692	0.122894	0.0798131	0.0884749	0.148444	0.40425	0.122557
hsa-miR-517-5p	CCTCTAGATGGAAGCACTGTCT	0.261266	0.0819235	0.0143511	0.064616	0.0520652	0.0550486	0.0382688	0.0925101	0.0825061
hsa-miR-10b-5p	TACCCTGTAGAACCGAATTTGTG	0.31817	0.0838834	0.0712877	0.00950641	0.04813	0.0345295	0.0104813	0.00192729	0.0722394
hsa-miR-493-5p	TTGTACATGGTAGGCTTTCATT	0.0357633	0.0117594	0.113249	0.0523541	0.151453	0.148598	0.0609376	0.0154183	0.0736917
hsa-miR-495-3p	AAACAAACATGGTGCACTTCTT	0.00184982	0.0415497	0.033538	0.0698515	0.147215	0.193056	0.0597189	0.131056	0.0847294
hsa-miR-483-5p	AAGACGGGAGGAAAGAAGGGAG	0.00237835	0.0145032	0.119645	0.0276926	0.200895	0.142751	0.0531376	0.0178275	0.0723538
hsa-miR-424-3p	CAAAACGTGAGGCGCTGCTAT	0.0313589	0.0403738	0.0187189	0.058554	0.112203	0.1561	0.070322	0.255366	0.0928745
hsa-miR-520c-3p	AAAGTGCTTCCTTTTAGAGGGT	0.0115394	0.0744759	0.0605244	0.15472	0.0746672	0.0658597	0.138694	0.146474	0.0908694
hsa-miR-107	AGCAGCATTGTACAGGGCTATCA	0.0461575	0.137976	0.0457053	0.0811489	0.0602382	0.120136	0.135282	0.024573	0.0814021
hsa-miR-361-5p	TTATCAGAATCTCCAGGGGTAC	0.0288044	0.0611487	0.0740956	0.0208039	0.161745	0.158306	0.0170625	0.0265003	0.0685583
hsa-miR-101-3p	TACAGTACTGTGATAACTGAA	0.0288925	0.130529	0.22993	0.0629627	0.0312795	0.0966384	0.0542345	0.0293912	0.0829822
hsa-miR-487b-3p	AATCGTACAGGGTCATCCACTT	0.041577	0.0662444	0.09999	0.0325147	0.126531	0.126976	0.0331501	0.0424004	0.0711729
hsa-miR-210-3p	CTGTGCGTGTGACAGCGGCTGA	0.0236073	0.055269	0.335068	0.0631005	0.0258308	0.0548279	0.0505782	0.0438459	0.081516
hsa-miR-543	AAACATTCGCGGTGCACTTCTT	0.00519713	0.0348861	0.0985861	0.0184617	0.147619	0.185775	0.018525	0.0149365	0.0654983
hsa-miR-518f-3p	GAAAGCGCTTCTCTTTAGAGG	0.00149748	0.0282225	0.0404016	0.131161	0.0191713	0.0345295	0.0719064	0.795008	0.140237
hsa-miR-21-3p	CAACACCAGTCGATGGGCTGT	0.256597	0.0646765	0.0180949	0.020115	0.0116037	0.0110318	0.0202313	0.0592643	0.0577018
hsa-miR-135b-5p		0.00396391	0.0435096	0.0694158	0.14177	0.055395	0.0493121	0.131503	0.0621552	0.0696281
hsa-miR-381-3p		0.150012	0.101522	0.0413375	0.0461543	0.0372327	0.0456716	0.0470439	0.0346913	0.0629582
hsa-miR-532-5p		0.0424579	0.0928989	0.0808032	0.0343057	0.108066	0.0831796	0.0337594	0.0621552	0.0672032
hsa-miR-520h		0.00299495	0.090939	0.0547527	0.168498	0.0420759	0.0443478	0.1092	0.0250548	0.0672329
hsa-miR-1307-5p		0.126933	0.0791797	0.0313541	0.0388523	0.041975	0.0835106	0.0318094	0.00144547	0.0543825
hsa-miR-377-3p		0.00634225	0.0697722	0.0433654	0.151827	0.0163461	0.0147826	0.135403	0.252475	0.0862893
hsa-miR-744-5p		0.0826255	0.0121513	0.0294822	0.0312747	0.0883898	0.0765606	0.0450939	0.0342094	0.0499734
hsa-miR-148b-3p		0.0228145	0.0654604	0.0524129	0.102642	0.0508544	0.080201	0.0648376	0.0587824	0.0622506
hsa-miR-28-5p		0.0505619	0.0615406	0.0140392	0.0381634	0.0815285	0.0848344	0.0591095	0.0616734	0.0564313
hsa-miR-32-5p		0.0066946	0.0239107	0.106854	0.120001	0.0221983	0.0291239	0.106763	0.0843191	0.062483
hsa-miR-454-3p		0.0192029	0.0301823	0.179857	0.0407811	0.0464147	0.033316	0.0652033	0.0419186	0.0571095
hsa-miR-196b-5p		0.0250167	0.0215588	0.149127	0.0508386	0.0467174	0.0372874	0.051797	0.0925101	0.0593566
hsa-miR-582-5p		0.0187625	0.100738	0.0421175	0.071367	0.0547895	0.0695002	0.0661783	0.0183093	0.0552203
hsa-miR-376a-3p		0.00308304	0.0309663	0.067232	0.11201	0.0255281	0.0422517	0.0934783	0.0722735	0.0558529
hsa-miR-483-3p		0.00114513	0.0337102	0.0237106	0.0285192	0.107864	0.122673	0.0254719	0.0250548	0.0460186
hsa-miR-520f-5p		0.017265	0.0407658	0.0360338	0.0683359	0.0549913	0.0561518	0.0375376	0.199475	0.0638195
hsa-miR-660-5p		0.0248405	0.0780037	0.0316661	0.0388523	0.061449	0.0830693	0.0421688	0.0621552	0.0527756
hsa-miR-574-5p		0.000880869	0.00117594	0.111065	0.0242482	0.0989844	0.0647566	0.0353438	0.0173456	0.0442251
hsa-miR-339-5p		0.00766356	0.14072	0.0229306	0.0719181	0.0457084	0.0623296	0.0725158	0.00819099	0.0539972
hsa-miR-574-3p		0.0133011	0.102306	0.0084235	0.0332036	0.0823357	0.0772225	0.0268126	0.13732	0.0601156
hsa-miR-432-5p		0.0162961	0.0129353	0.0822071	0.0246616	0.0800149	0.078436	0.0316876	0.016382	0.0428276
hsa-miR-450a-5p		0.0463337	0.147776	0.0563126	0.065856	0.0173551	0.019085	0.0628876	0.0226457	0.0547815
hsa-miR-144-5p		0.0636868	0.0258706	0.0193428	0.0267282	0.0524688	0.0721478	0.0344907	0.0308367	0.0406966
hsa-let-7d-3p		0.0155033	0.0317503	0.0110753	0.0250749	0.0874816	0.0803114	0.0365626	0.0602279	0.0434984
hsa-miR-337-3p		0.00281878	0.0486053	0.0199668	0.0538697	0.0579175	0.0610057	0.0599626	0.102147	0.0507866
hsa-miR-421		0.0934602	0.0348861	0.016847	0.017084	0.0547895	0.0382803	0.0193782	0.0130092	0.0359668
hsa-miR-192-5p		0.156971	0.036454	0.00249585	0.0068887	0.0208866	0.0150032	0.00743439	0.049146	0.0369099
hsa-miR-654-3p		0.0686197	0.0321422	0.017315	0.0176351	0.0579175	0.0610057	0.0176719	0.0154183	0.0359657
hsa-miR-142-5p		0.114161	0.109754	0.016067	0.0311369	0.0067604	0.00595716	0.0232782	0.0896191	0.0495917
hsa-miR-324-5p		0.00193791	0.0266545	0.0124793	0.0735714	0.0410669	0.0415898	0.0819002	0.101183	0.0475479
hsa-miR-30e-3p		0.0347062	0.0141112	0.0767474	0.0323769	0.0351137	0.033316	0.0321751	0.127201	0.0482185
hsa-miR-523-3p		0.0105704	0.0580128	0.017471	0.0971307	0.0264362	0.0226151	0.066422	0.114192	0.0516063
hsa-miR-34a-5p		0.00184982	0.0105834	0.130252	0.0556607	0.0175569	0.040266	0.0468001	0.0578188	0.0450985
hsa-miR-222-3p		0.00308304	0.0407658	0.10545	0.0476698	0.0330957	0.0287929	0.0585001	0.0390277	0.0445481
hsa-miR-3613-5p		0.000440434	0.00156791	0.0288583	0.0507009	0.069723	0.0736923	0.0438751	0.00819099	0.0346311
hsa-miR-22-5p		0.00281878	0.0344941	0.0127912	0.0669582	0.0315822	0.0649772	0.0755627	0.0399913	0.041147
hsa-miR-340-5p		0.0553186	0.072908	0.0251145	0.0216305	0.0455066	0.0559311	0.02145	0.00289094	0.0375938
hsa-miR-520d-5p		0.00123322	0.0619326	0.0404016	0.0735714	0.00322885	0.00275795	0.0379032	0.426414	0.0809303
hsa-miR-1247-5p		0.00722312	0.0211668	0.0706638	0.0238349	0.0718419	0.0476573	0.0292501	0.0120456	0.0354604
hsa-miR-140-5p		0.00211408	0.0274385	0.050541	0.0622739	0.0182632	0.0170993	0.0903096	0.0785372	0.0433221
hsa-miR-31-5p		0.0197315	0.0705561	0.0106074	0.0522164	0.0269407	0.0274691	0.0645939	0.0920282	0.0455179
hsa-miR-128-3p		0.0284521	0.0533091	0.0244905	0.0198395	0.0556977	0.0589097	0.0225469	0.0159002	0.0348932
hsa-miR-372-3p		0.0328564	0.0474294	0.0432094	0.0239727	0.0433877	0.0466644	0.0253501	0.016382	0.0349065
hsa-miR-382-5p		0.000440434	0.00235187	0.0974942	0.0257638	0.0459102	0.047547	0.0305907	0.0346913	0.0355987
hsa-miR-519d-5p		0.0258095	0.0407658	0.0135712	0.0442255	0.0328939	0.0358533	0.0309563	0.119974	0.0430062
hsa-miR-379-5p		8.80869e-05	0.000391979	0.0848589	0.0146041	0.0639716	0.0540557	0.0187688	0.0125274	0.0311583
hsa-miR-197-3p		0.00387582	0.036454	0.0193428	0.031688	0.0672004	0.0521803	0.0385126	0.00433641	0.0316988
hsa-miR-106b-3p		0.0266022	0.0344941	0.015911	0.0296214	0.0578166	0.0422517	0.0225469	0.0481823	0.0346783
hsa-miR-431-5p		0.0524998	0.00587968	0.0418055	0.0292081	0.0320867	0.0346398	0.0225469	0.0101183	0.0285981
hsa-miR-320b		0.0167365	0.00940749	0.10233	0.0154307	0.0384435	0.0366255	0.0241313	0.0101183	0.0316529
hsa-miR-410-3p		0.108523	0.054485	0.0154431	0.0169462	0.00595319	0.00661907	0.0142594	0.0178275	0.0300071
hsa-miR-15b-3p		0.00475669	0.0113674	0.0375938	0.0268659	0.0550922	0.0392731	0.0255938	0.0915464	0.0365112
hsa-miR-151a-3p		0.0774284	0.0662444	0.0177829	0.0112975	0.0206848	0.0173199	0.00853127	0.0650461	0.0355419
hsa-miR-1-3p		0	0.00156791	0.0229306	0.023146	0.0684113	0.0560414	0.0265688	0.0250548	0.0279651
hsa-miR-526b-3p		0.0033473	0.0129353	0.0302622	0.0746735	0.0154379	0.018754	0.0505782	0.0886555	0.0368305
hsa-miR-301a-3p		0.0781331	0.0286144	0.0257385	0.021355	0.00615499	0.00452303	0.00889689	0.127201	0.0375771
hsa-miR-139-5p		0.00273069	0.0274385	0.0179389	0.0520786	0.0207857	0.0237183	0.0750752	0.0424004	0.0327708
hsa-miR-181a-2-3p		0.0666818	0.017639	0.0432094	0.00564874	0.0329948	0.0220636	0.00560626	0.00337276	0.024652
hsa-miR-934		0.00273069	0.0109754	0.034162	0.0209417	0.0254272	0.070824	0.0375376	0.0168638	0.0274328
hsa-miR-1180-3p		0.00775164	0.0105834	0.0355659	0.0259015	0.0384435	0.0436859	0.0429001	0.000481823	0.0256642
hsa-miR-582-3p		0.0639511	0.0231267	0.0558447	0.00950641	0.0156397	0.0147826	0.0106031	0.00578188	0.0249045
hsa-miR-17-3p		0.0150629	0.10897	0.00857949	0.0643405	0.00958565	0.0184231	0.034247	0.0346913	0.0367375
hsa-miR-96-5p		0.0194672	0.090547	0.00218387	0.0625494	0.00383426	0.00297858	0.0710533	0.00144547	0.0317574
hsa-miR-28-3p		0.0216694	0.00744759	0.0294822	0.0155685	0.0421769	0.0223945	0.0205969	0.101183	0.0325649
hsa-miR-7-5p		0.000176174	0.00117594	0.0240226	0.0210794	0.0487355	0.0432446	0.0326626	0.0438459	0.0268678
hsa-miR-411-5p		0.083154	0.0117594	0.0145071	0.00895531	0.0148325	0.0150032	0.0113344	0.00770917	0.0209069
hsa-miR-542-3p		0.0113632	0.00431176	0.0266744	0.0241105	0.0263353	0.0407073	0.0409501	0.0337276	0.0260225
hsa-miR-590-3p		0.00449243	0.0109754	0.067388	0.0239727	0.0337011	0.0302271	0.0260813	0.00433641	0.0251468
hsa-miR-3065-5p		0.00880869	0.055661	0.0252705	0.0690248	0.0144289	0.0176508	0.0343688	0.0120456	0.0296574
hsa-miR-92a-1-5p		0.0229026	0.00391979	0.0570926	0.0103331	0.0371318	0.0287929	0.01755	0.0144547	0.0240222
hsa-miR-409-3p		0.0460694	0.00823155	0.0246465	0.00991973	0.0292615	0.0262556	0.0108469	0.0144547	0.0212107
hsa-miR-941		0.0985692	0.0293984	0.00109193	0.0074398	0.0062559	0.00639843	0.00341251	0.00770917	0.0200344
hsa-miR-216b-5p		0.00343539	0.00705561	0.00873548	0.0111597	0.0639716	0.054166	0.010725	0.000963646	0.0200266
hsa-miR-584-5p		0.035499	0.00783957	0.0483571	0.021355	0.0176578	0.014231	0.0241313	0	0.0211338
hsa-miR-146a-5p		0.00563756	0.00156791	0.00889147	0.00399545	0.0596328	0.056593	0.0098719	0.0187911	0.0206227
hsa-miR-154-5p		0.00105704	0.0121513	0.0279223	0.04271	0.0131172	0.0278001	0.0482626	0.0308367	0.0254822
hsa-miR-331-3p		0.00255452	0.0203829	0.00187189	0.0504253	0.0183641	0.0165477	0.0578908	0.0322822	0.0250399
hsa-miR-214-3p		0.00396391	0.0207749	0.0106074	0.0312747	0.023611	0.0173199	0.0433876	0.0833554	0.0292868
hsa-miR-33a-5p		0.00255452	0.0693802	0.0148191	0.0655805	0.00343065	0.00728098	0.0463126	0.0269821	0.0295426
hsa-miR-34c-5p		0.0437792	0.0466454	0.00826751	0.0155685	0.0141262	0.026035	0.0127969	0.00722735	0.0218058
hsa-miR-342-3p		0.00722312	0.0419417	0.00249585	0.0374745	0.0228038	0.012135	0.0285188	0.070828	0.0279276
hsa-miR-1307-3p		0.0117156	0.0148952	0.0419615	0.0123997	0.0222992	0.0251525	0.0163313	0.0289094	0.021708
hsa-miR-615-3p		0.0407842	0.0341021	0.00748755	0.0144663	0.0138235	0.0131278	0.0230344	0.0120456	0.0198589
hsa-miR-95-3p		0.0033473	0.00195989	0.0407136	0.0114352	0.0374345	0.0314406	0.0134063	0.00337276	0.0178888
hsa-miR-203a-3p		0.00616608	0.00823155	0.00748755	0.0163951	0.0383426	0.0365152	0.0168188	0.00963646	0.0174492
hsa-miR-361-3p		0.0143582	0.0282225	0.0179389	0.0132263	0.027647	0.032985	0.00877502	0.0139729	0.0196407
hsa-miR-450b-5p		0.045629	0.0290064	0.0124793	0.0136396	0.0128145	0.0109215	0.0135282	0.00337276	0.0176739
hsa-miR-625-3p		0.00572565	0.0203829	0.0369698	0.0151551	0.0271425	0.0208501	0.0156	0.0269821	0.021101
hsa-miR-132-3p		0.0033473	0.00666364	0.0524129	0.0169462	0.0228038	0.0228358	0.0179157	0.00433641	0.0184077
hsa-miR-218-5p		0.00343539	0.00235187	0.0857949	0.0192884	0.0109983	0.0143413	0.0135282	0.000481823	0.0187775
hsa-miR-150-5p		0.0104823	0.0337102	0.00374378	0.0163951	0.0267389	0.0199675	0.0230344	0.0289094	0.0203727
hsa-miR-374a-3p		0.0362037	0.0466454	0.0113873	0.014053	0.0147316	0.0101492	0.00597189	0.0231275	0.0202837
hsa-miR-769-5p		0.0412247	0.00117594	0.00561566	0.00675093	0.0189695	0.0234977	0.00767814	0.00867282	0.0141982
hsa-miR-518f-5p		0.00713504	0.0262626	0.00935944	0.0221816	0.00383426	0.00330953	0.0198657	0.208148	0.037512
hsa-miR-154-3p		8.80869e-05	0.0054877	0.0187189	0.0150174	0.0270416	0.0359636	0.0154782	0.0207184	0.0173142
hsa-miR-130b-3p		0.0221979	0.0403738	0.016223	0.0214928	0.00776942	0.0105905	0.0147469	0.0438459	0.022155
hsa-miR-140-3p		0.0066946	0.0054877	0.0422735	0.00564874	0.0267389	0.0200778	0.00524064	0.0472187	0.0199226
hsa-miR-183-5p		0.0399034	0.0509572	0.00155991	0.0136396	0.00877844	0.0049643	0.0156	0.0154183	0.0188527
hsa-miR-519a-5p		0.00625417	0.0133273	0.0106074	0.017084	0.0172542	0.0140104	0.0166969	0.119492	0.0268408
hsa-miR-455-5p		0.0107466	0.0293984	0.0187189	0.0147418	0.0199785	0.0226151	0.0117	0.0231275	0.0188784
hsa-miR-523-5p		0.00458052	0.0164631	0.0110753	0.0194261	0.0170524	0.0126865	0.0201094	0.101665	0.0253823
hsa-miR-519e-3p		0.000352347	0.0199909	0.0154431	0.0418833	0.00766852	0.0150032	0.0325407	0.0134911	0.0182966
hsa-miR-9-5p		0.00643034	0.018031	0.0209027	0.0144663	0.0221983	0.030558	0.0102375	0.00289094	0.0157144
hsa-miR-524-3p		0.00229026	0.0199909	0.0084235	0.0289326	0.00928294	0.0132381	0.0309563	0.0660098	0.0223905
hsa-miR-519c-5p		0.00563756	0.0148952	0.00982741	0.0166707	0.0151352	0.0143413	0.0181594	0.109856	0.0255653
hsa-miR-522-5p		0.00519713	0.0129353	0.00920345	0.0172218	0.0152361	0.0132381	0.0168188	0.121419	0.0264088
hsa-miR-106a-5p		0.000352347	0.00901551	0.0288583	0.0198395	0.00958565	0.0154445	0.0258376	0.0597461	0.0210849
hsa-miR-145-3p		0.0173531	0.0211668	0.0177829	0.00578651	0.0243173	0.0198572	0.00609376	0.0221639	0.0168152
hsa-miR-590-5p		8.80869e-05	0.00235187	0.0154431	0.0265904	0.00201803	0.00595716	0.0427782	0.0867282	0.0227444
hsa-miR-452-5p		0.00616608	0.0113674	0.0120113	0.0179106	0.0149334	0.0268072	0.0196219	0.0207184	0.016192
hsa-miR-193b-5p		0.004052	0.00627166	0.0134152	0.0122619	0.0278488	0.0180921	0.0192563	0.0308367	0.0165043
hsa-miR-518e-5p		0.004052	0.0113674	0.00951543	0.0155685	0.014328	0.0150032	0.0182813	0.105037	0.0241442
hsa-let-7f-2-3p		0.0108347	0.0164631	0.00764354	0.0137774	0.0197767	0.0191953	0.0154782	0.0318003	0.0168712
hsa-miR-519b-5p		0.00572565	0.0129353	0.00967142	0.0147418	0.0132181	0.011804	0.0177938	0.0939555	0.0224807
hsa-miR-486-3p		0.0220217	0.00705561	0.00358779	0.00440877	0.0219965	0.0199675	0.00329063	0.0428823	0.0156514
hsa-miR-152-3p		0.000792782	0.00431176	0.0210587	0.0130885	0.0267389	0.0230564	0.00914065	0.0183093	0.0145621
hsa-miR-373-3p		0.0204362	0.0054877	0.0177829	0.0114352	0.00776942	0.0127969	0.020475	0.0139729	0.0137695
hsa-miR-3184-5p		0.0147105	0.0137192	0.0106074	0.00730203	0.0226019	0.0230564	0.00560626	0.0115638	0.0136459
hsa-miR-362-3p		0.000440434	0.03567	0.00280783	0.0325147	0.00615499	0.0099286	0.0307126	0.0207184	0.0173684
hsa-miR-433-3p		0.00484478	0.00901551	0.016067	0.0123997	0.020483	0.0188643	0.0158438	0.00289094	0.0125511
hsa-miR-193a-3p		0.00237835	0.0466454	0.00857949	0.0360968	0.00242164	0.00375081	0.0309563	0.000963646	0.0164741
hsa-miR-30c-2-3p		0.0297734	0.00509572	0.0140392	0.00619983	0.011301	0.0101492	0.00719064	0.0125274	0.0120345
hsa-miR-33b-5p		0.00572565	0.00940749	0.00545967	0.0436744	0.00110992	0.00275795	0.0332719	0.0101183	0.0139407
hsa-miR-363-3p		0.029421	0.0564449	0.00187189	0.0108842	0.00403606	0.00452303	0.0115782	0.0115638	0.0162904
hsa-miR-194-5p		0.00193791	0	0.032602	0.0184617	0.0156397	0.0119143	0.00706877	0.0390277	0.0158315
hsa-miR-181c-5p		0.0444839	0.00587968	0.00826751	0.00385767	0.00595319	0.00485398	0.00585001	0.00530006	0.0105557
hsa-miR-532-3p		0.00105704	0.0278305	0.0017159	0.0172218	0.0139244	0.0099286	0.0223032	0.0554097	0.0186739
hsa-miR-190a-5p		0.000792782	0	0.0204348	0.0112975	0.00978745	0.0177612	0.0234001	0.0346913	0.0147706
hsa-miR-493-3p		0.0176174	0.00117594	0.00701958	0.00482209	0.020483	0.0205191	0.00743439	0.00192729	0.0101248
hsa-miR-889-3p		0.0200838	0.00979946	0.0389977	0.00771535	0.00837483	0.00628811	0.00365626	0	0.0118644
hsa-miR-652-3p		0.00598991	0.0168551	0.00577165	0.017084	0.0141262	0.012135	0.0229126	0.00481823	0.0124616
hsa-miR-376b-3p		0.00290687	0.0270465	0.0118553	0.027417	0.00403606	0.00970797	0.0227907	0.00722735	0.0141235
hsa-miR-93-3p		0.00123322	0.0113674	0.00467972	0.0079909	0.0262344	0.0183128	0.0110906	0.0212002	0.0127637
hsa-miR-137		0.000352347	0.0145032	0.0238666	0.0181862	0.0106956	0.0157754	0.0118219	0.00530006	0.0125627
hsa-miR-362-5p		0.00105704	0.00666364	0.00343179	0.027417	0.0067604	0.00452303	0.0369282	0.00770917	0.0118113
hsa-miR-369-5p		0.0104823	0.0101914	0.00873548	0.00468432	0.0187677	0.0144516	0.0098719	0.0202366	0.0121777
hsa-miR-328-3p		0.00255452	0.00744759	0.00343179	0.00619983	0.026638	0.0212913	0.00609376	0.0154183	0.0111344
hsa-miR-181a-3p		0.0310066	0.0109754	0.0032758	0.00482209	0.00978745	0.00794288	0.00414376	0.00240912	0.00929539
hsa-miR-224-3p		0.00193791	0.0262626	0.00109193	0.0249371	0.00232074	0.00165477	0.0353438	0.00819099	0.0127175
hsa-miR-3614-3p		0.000792782	0.0101914	0.0176269	0.0114352	0.0067604	0.0247112	0.00865314	0.0125274	0.0115873
hsa-miR-576-5p		0.000616608	0.00117594	0.0154431	0.00358213	0.023611	0.0221739	0.00268126	0.00481823	0.00926276
hsa-miR-193a-5p		8.80869e-05	0	0.017315	0.0126752	0.0138235	0.00970797	0.0190125	0.0062637	0.00986075
hsa-miR-501-3p		0.0374369	0.0129353	0.00389977	0.00399545	0.00332975	0.00165477	0.00414376	0.000963646	0.00854492
hsa-miR-320c		0.002026	0.00431176	0.0311981	0.00482209	0.0144289	0.011804	0.00901877	0.000963646	0.00982167
hsa-miR-19b-1-5p		0.000176174	0.0101914	0.0427414	0.0157062	0.00423787	0.00375081	0.0103594	0.00770917	0.0118591
hsa-let-7a-3p		0.000528521	0.00352781	0.00311981	0.00633761	0.0130163	0.0219532	0.0152344	0.0279457	0.0114579
hsa-miR-655-3p		0.000176174	0.0121513	0.0115433	0.0154307	0.0124109	0.0113627	0.0137719	0.0149365	0.0114729
hsa-miR-27a-5p		0.0153271	0.0152872	0.00343179	0.00978196	0.0120073	0.00827384	0.00853127	0.00867282	0.0101642
hsa-miR-23a-5p		8.80869e-05	0.00156791	0.0277663	0.004271	0.0163461	0.0197469	0.00182813	0.00722735	0.00985522
hsa-miR-224-5p		0.00651843	0.0195989	0.00389977	0.00757757	0.00252254	0.00286826	0.00743439	0.12431	0.0218413
hsa-miR-20b-5p		0.000176174	0.0101914	0.015911	0.0192884	0.00706311	0.00915638	0.0140157	0.0168638	0.0115832
hsa-miR-18a-3p		0.00519713	0.018423	0.00608364	0.0130885	0.0128145	0.00937701	0.0120657	0.0106001	0.0109562
hsa-miR-376a-5p		0.0193791	0.0101914	0.00514769	0.0130885	0.00343065	0.00353017	0.0118219	0.0168638	0.0104317
hsa-miR-30d-3p		0.031447	0.00940749	0.00389977	0.0068887	0.00312795	0.00297858	0.00255938	0.0168638	0.00964659
hsa-miR-181d-5p		0.00898486	0.00235187	0.0291703	0.00619983	0.0108974	0.00783256	0.00560626	0.00240912	0.00918152
hsa-miR-330-3p		0.00176174	0.00705561	0.00187189	0.00578651	0.0255281	0.0167683	0.00719064	0.00578188	0.00896808
hsa-miR-502-3p		0.0207004	0.0231267	0.00233986	0.0104708	0.00484327	0.00231667	0.0103594	0.00385459	0.00975147
hsa-miR-518c-5p		0.00960147	0.00862353	0.00577165	0.0111597	0.00696221	0.00706034	0.00828752	0.0428823	0.0125436
hsa-miR-1277-5p		0.00140939	0.0121513	0.016067	0.0169462	0.00534778	0.00253731	0.0225469	0.000963646	0.0097462
hsa-miR-664a-3p		0.000440434	0.00195989	0.016379	0.00978196	0.0110992	0.0099286	0.0119438	0.024573	0.0107632
hsa-miR-485-3p		0.00123322	0.0054877	0.00530368	0.00812867	0.013319	0.019085	0.00865314	0.00722735	0.00855472
hsa-miR-339-3p		0.0120679	0.00470374	0.00608364	0.00854199	0.00908114	0.00794288	0.00877502	0.00770917	0.00811319
hsa-miR-299-5p		0	0.000391979	0.00265184	0.0221816	0.00494418	0.00573653	0.0221813	0.00963646	0.00846549
hsa-miR-29b-1-5p		8.80869e-05	0.000783957	0.00920345	0.00702648	0.0165479	0.0120246	0.0104813	0.00433641	0.00756152
hsa-miR-656-3p		0.0033473	0.00823155	0.00655161	0.00661316	0.0139244	0.012135	0.00840939	0.00674553	0.00824474
hsa-miR-455-3p		0.000176174	0.00587968	0.00421175	0.0144663	0.00817303	0.00783256	0.0132844	0.0318003	0.010728
hsa-miR-329-3p		0.0013213	0.0152872	0.00530368	0.0174973	0.0062559	0.00981828	0.0114563	0.00722735	0.00927091
hsa-miR-337-5p		0.00105704	0.00352781	0.00405576	0.0169462	0.00383426	0.00297858	0.0164532	0.0481823	0.0121294
hsa-miR-143-5p		0.00123322	0.0113674	0.0207468	0.00812867	0.0066595	0.00893574	0.00682502	0.0139729	0.00973364
hsa-miR-16-2-3p		0.00264261	0.00274385	0.00202788	0.0037199	0.0166488	0.0126865	0.00889689	0.0159002	0.00815832
hsa-miR-1296-5p		0.002026	0.0105834	0.00421175	0.00978196	0.010292	0.0134588	0.00889689	0.00385459	0.00788817
hsa-miR-500a-3p		0.0273069	0.0133273	0.00280783	0.0031688	0.00121082	0.00143413	0.00402188	0.00192729	0.00690062
hsa-miR-204-5p		0.00211408	0.0101914	0.00374378	0.015844	0.00716401	0.00661907	0.0145032	0.00337276	0.00794404
hsa-miR-561-5p		0.0251928	0.0160711	0.000467972	0.00303103	0.00292615	0.00353017	0.00377813	0.000963646	0.00699513
hsa-miR-518d-5p		0.00211408	0.0101914	0.0032758	0.0110219	0.00302705	0.00220636	0.0101156	0.0722735	0.0142782
hsa-miR-526a		0.00290687	0.0121513	0.00280783	0.00964418	0.00171533	0.00242699	0.00950627	0.0751644	0.0145404
hsa-miR-625-5p		0.00528521	0.00627166	0.0118553	0.0130885	0.00454057	0.00397144	0.00901877	0.0110819	0.00813918
hsa-miR-550b-2-5p		0.000616608	0.00235187	0.00140392	0.00647538	0.0157406	0.0176508	0.00390001	0.000963646	0.00613787
hsa-miR-378c		0.0033473	0.0117594	0.00483571	0.00551096	0.00736581	0.0140104	0.00670314	0.0110819	0.00807682
hsa-miR-877-5p		0.00757547	0.00156791	0.00795552	0.00413322	0.0107965	0.00937701	0.00536251	0.00433641	0.00638807
hsa-miR-7-1-3p		0.000968956	0.00587968	0.00233986	0.00840422	0.00887934	0.0113627	0.00743439	0.0289094	0.00927232
hsa-miR-520c-5p		0.00220217	0.0137192	0.0032758	0.00978196	0.00262344	0.00209604	0.0113344	0.0592643	0.0130372
hsa-miR-550a-3p		0.000880869	0.000783957	0.000311981	0.00661316	0.0150343	0.016658	0.00585001	0.00144547	0.00594722
hsa-miR-376b-5p		0	0.000783957	0.00436774	0.0174973	0.00282524	0.0049643	0.0184032	0.0139729	0.00785182
hsa-miR-29c-5p		0.000264261	0.000783957	0.00795552	0.0135019	0.00454057	0.00915638	0.0121875	0.0134911	0.00773514
hsa-miR-487a-3p		0.00572565	0.00509572	0.00795552	0.00854199	0.00575139	0.00441271	0.0130407	0.00722735	0.00721887
hsa-miR-217		0.000264261	0.00235187	0.00733156	0.004271	0.0132181	0.0156651	0.00475314	0.00530006	0.00664439
hsa-let-7i-3p		0.000880869	0.0101914	0.00795552	0.0197017	0.00191713	0.00209604	0.0118219	0.0197548	0.00928992
hsa-miR-27b-5p		0.0183221	0.00195989	0.00343179	0.00330658	0.00716401	0.00474367	0.00219375	0.00722735	0.00604364
hsa-miR-542-5p		0.00167365	0.0113674	0.00421175	0.00909309	0.00887934	0.0092667	0.0109688	0.00144547	0.00711327
hsa-let-7b-3p		0.00422817	0.00627166	0.00124793	0.00702648	0.00726491	0.00441271	0.0129188	0.0303549	0.00921569
hsa-miR-527		0.000440434	0.0125433	0.00795552	0.0137774	0.00141262	0.000772225	0.00633751	0.0640825	0.0134152
hsa-miR-539-3p		0.0145343	0.0219508	0.00358779	0.00385767	0.00373336	0.00297858	0.00426563	0.0106001	0.00818853
hsa-miR-98-3p		0.00678269	0.00431176	0.00233986	0.00578651	0.0066595	0.00772225	0.00694689	0.0197548	0.00753803
hsa-miR-365a-5p		0.000792782	0.00391979	0.00717557	0.00220439	0.0163461	0.0111421	0.00353438	0.00240912	0.00594052
hsa-miR-409-5p		0.0255452	0.00431176	0.000467972	0.00275548	0.000302705	0.000220636	0.00524064	0.00144547	0.00503623
hsa-miR-500a-5p		0.000528521	0.0137192	0.00530368	0.0195639	0.00211893	0.0012135	0.0149907	0.000963646	0.00730026
hsa-miR-629-5p		0.000704695	0.000783957	0.0135712	0.00675093	0.0066595	0.00672939	0.0101156	0.0062637	0.00644738
hsa-miR-518a-5p		8.80869e-05	0.0192069	0.00514769	0.0130885	0.000908114	0.0012135	0.00633751	0.0515551	0.0121932
hsa-miR-99b-3p		0.00299495	0.00431176	0.00748755	0.00289326	0.0121082	0.00783256	0.00280313	0.0120456	0.00655962
hsa-miR-671-5p		0.000264261	0.00391979	0.00530368	0.0101953	0.00504508	0.00695002	0.01365	0.00337276	0.00608761
hsa-miR-548k		0.0177935	0.00352781	0.00733156	0.00165329	0.00322885	0.00430239	0.00134063	0	0.00489726
hsa-miR-125b-1-3p		0.0175293	0.00823155	0.000311981	0.00358213	0.00383426	0.00253731	0.00463126	0	0.00508222
hsa-miR-7706		0.0117156	0.000391979	0.000623963	0.00165329	0.0120073	0.00650875	0.00134063	0.00192729	0.00452109
hsa-miR-338-3p		0.00563756	0.0286144	0.00187189	0.0112975	0.00100902	0.0012135	0.00889689	0.00530006	0.0079801
hsa-miR-146b-5p		0.000792782	0	0.00249585	0.00110219	0.0156397	0.0111421	0.00207188	0.00915464	0.0052999
hsa-miR-371b-3p		0.0126845	0.00431176	0.000623963	0.00192884	0.00807212	0.00551589	0.00170625	0.00385459	0.00483724
hsa-miR-200b-3p		0.000616608	0.00117594	0.0112313	0.00482209	0.00746672	0.00761193	0.00755627	0.000481823	0.00512034
hsa-miR-155-5p		0.00352347	0	0.016535	0.00275548	0.00554959	0.00551589	0.00621564	0	0.00501189
hsa-miR-1304-3p		0.0135654	0.00431176	0.0067076	0.00192884	0.00464147	0.00386112	0.0014625	0.00192729	0.00480075
hsa-miR-299-3p		0.00290687	0.00195989	0.0149751	0.00440877	0.00383426	0.0068397	0.00511876	0.00385459	0.00548724
hsa-miR-551b-3p		0.000176174	0.0054877	0.00296382	0.014053	0.00161442	0.00562621	0.0108469	0.00915464	0.00624035
hsa-miR-100-3p		0.0138296	0.00823155	0.00311981	0.00413322	0.00181623	0.00286826	0.00329063	0.0062637	0.00544413
hsa-miR-30b-3p		0.00105704	0.00313583	0.00405576	0.00730203	0.00544868	0.00540557	0.0093844	0.0115638	0.00591913
hsa-miR-134-5p		0.00255452	0.00117594	0.00296382	0.00275548	0.00978745	0.00915638	0.00426563	0.0062637	0.00486537
hsa-miR-125a-3p		0.00299495	0.00117594	0.00358779	0.0031688	0.00797122	0.0068397	0.00743439	0.00530006	0.00480911
hsa-miR-26b-3p		0.00528521	0.0054877	0.000311981	0.0037199	0.00938384	0.00562621	0.00475314	0.00433641	0.00486305
hsa-miR-767-5p		0.00951338	0.00195989	0.00249585	0.00289326	0.00544868	0.00717066	0.00219375	0.00337276	0.00438103
hsa-miR-378a-5p		0.000792782	0.0105834	0.00857949	0.00551096	0.00413696	0.00430239	0.00572814	0.0134911	0.00664065
hsa-miR-99a-3p		0.00140939	0.00744759	0.0084235	0.0068887	0.00353155	0.00717066	0.00475314	0.00385459	0.00543489
hsa-miR-675-5p		0.000440434	0	0.00233986	0.00578651	0.00544868	0.0092667	0.00889689	0.00481823	0.00462466
hsa-miR-26a-2-3p		0.00114513	0.00195989	0.00467972	0.00633761	0.00817303	0.00750161	0.00341251	0.00433641	0.00469324
hsa-miR-382-3p		0.000440434	0.000783957	0.0155991	0.00151551	0.00787032	0.00849447	0.000365626	0.00144547	0.00456436
hsa-miR-345-5p		0.0118036	0.0054877	0.00140392	0.0031688	0.00292615	0.00319922	0.00377813	0.00240912	0.00427208
hsa-miR-1269b		0.0126845	0.00470374	0.00701958	0.00137774	0.00262344	0.00209604	0.00134063	0.00240912	0.00428185
hsa-miR-505-3p		0.00176174	0.00587968	0.00483571	0.00592428	0.00464147	0.00650875	0.00450939	0.00867282	0.00534173
hsa-miR-31-3p		0	0.00156791	0.00452373	0.011573	0.00121082	0.00297858	0.0102375	0.0125274	0.00557737
hsa-let-7f-1-3p		0.002026	0.00391979	0.000623963	0.00523541	0.00302705	0.00330953	0.0098719	0.0197548	0.00597105
hsa-miR-200a-3p		0.0131249	0.00391979	0.00218387	0.00192884	0.00151352	0.000882542	0.00414376	0.00433641	0.00400421
hsa-let-7c-3p		0.00343539	0.000783957	0.000623963	0.00234216	0.00948475	0.0061778	0.00353438	0.00385459	0.00377962
hsa-miR-497-5p		0.0033473	0.00823155	0.00343179	0.00675093	0.000807212	0.00132381	0.00560626	0.0236093	0.00663853
hsa-miR-214-5p		0.00378774	0.00235187	0.00109193	0.0068887	0.00393516	0.00595716	0.00499689	0.000481823	0.00368641
hsa-miR-184		0.00123322	0.000391979	0.00935944	0.00151551	0.00746672	0.00573653	0.00207188	0.00240912	0.00377305
hsa-miR-942-5p		0.00229026	0.00274385	0.0017159	0.00179106	0.00998925	0.00695002	0.00182813	0	0.00341356
hsa-miR-130b-5p		0.00264261	0.00431176	0.0067076	0.00330658	0.00484327	0.00639843	0.00195	0.000963646	0.00389049
hsa-miR-1249-3p		0	0.00274385	0.00155991	0.00275548	0.00797122	0.00959765	0.00329063	0.000963646	0.0036103
hsa-miR-1277-3p		0	0.00627166	0.00233986	0.0123997	0.000504508	0.0012135	0.0108469	0.00192729	0.00443792
hsa-miR-141-5p		0.000616608	0.00117594	0.00436774	0.00785312	0.00181623	0.00198572	0.00731252	0.0183093	0.00542964
hsa-miR-195-5p		0.00105704	0.00313583	0.0017159	0.00606206	0.00605409	0.00529525	0.00450939	0.00433641	0.00402075
hsa-miR-29a-5p		0.000440434	0.00431176	0.00218387	0.00964418	0.00252254	0.00231667	0.00633751	0.0120456	0.00497532
hsa-miR-1185-1-3p		0.00237835	0.00666364	0.00826751	0.0037199	0.00242164	0.00330953	0.00487501	0.00240912	0.00425559
hsa-miR-411-3p		0.000792782	0.00235187	0.00686359	0.00234216	0.00544868	0.00661907	0.00304688	0.00289094	0.0037945
hsa-miR-1301-3p		0.00845634	0.00117594	0.00202788	0.00468432	0.00211893	0.000882542	0.00511876	0.00144547	0.00323877
hsa-miR-323a-3p		0.000880869	0.00431176	0.00967142	0.00151551	0.00595319	0.0049643	0.00121875	0.00481823	0.00416676
hsa-miR-188-5p		0	0.00470374	0.00436774	0.00619983	0.00242164	0.00353017	0.00633751	0.00867282	0.00452918
hsa-miR-1306-5p		8.80869e-05	0.00352781	0.0049917	0.00206661	0.00736581	0.00639843	0.00195	0.00337276	0.00372015
hsa-miR-216a-5p		0.000704695	0.00274385	0.00155991	0.00826644	0.00221983	0.00165477	0.0102375	0.00192729	0.00366429
hsa-miR-671-3p		0.013213	0.00117594	0	0.000964418	0.00191713	0.00165477	0.00134063	0.000481823	0.00259347
hsa-miR-370-3p		0.00220217	0.000783957	0.00530368	0.0031688	0.00484327	0.00463335	0.00329063	0.00192729	0.00326915
hsa-miR-589-5p		0.0108347	0.000783957	0.00124793	0.00137774	0.00181623	0.00209604	0.0014625	0.00530006	0.00311489
hsa-miR-10a-3p		0.00114513	0.00117594	0.00311981	0.00192884	0.0066595	0.00529525	0.00450939	0.000963646	0.00309969
hsa-miR-105-5p		0.00220217	0.00352781	0.00358779	0.00303103	0.00494418	0.00463335	0.00329063	0.00240912	0.00345326
hsa-miR-374b-3p		0.00387582	0.00627166	0.0049917	0.00275548	0.00262344	0.0018754	0.00402188	0.00337276	0.00372352
hsa-miR-32-3p		0.00105704	0.00195989	0.00623963	0.00261771	0.00343065	0.00209604	0.00377813	0.0154183	0.00457468
hsa-miR-940		0.00123322	0.00431176	0.0017159	0.00454654	0.00262344	0.00231667	0.00682502	0.00530006	0.00360908
hsa-miR-301b-3p		0.00792782	0.00274385	0.00280783	0.00358213	0.000403606	0.000551589	0.00268126	0.00385459	0.00306908
hsa-miR-127-5p		0.00149748	0.0054877	0.00920345	0.00303103	0.00141262	0.00264763	0.00207188	0.00578188	0.00389171
hsa-miR-371a-3p		0.00281878	0.00352781	0.00202788	0.00399545	0.00343065	0.00165477	0.00536251	0.000481823	0.00291246
hsa-miR-518d-3p		0.00140939	0.00823155	0.00249585	0.00633761	0.00181623	0.0012135	0.00341251	0.00867282	0.00419868
hsa-miR-425-3p		0.000880869	0.00156791	0.00124793	0.004271	0.00423787	0.00397144	0.00390001	0.00481823	0.00311191
hsa-miR-7974		0.0108347	0.00117594	0.000311981	0.000551096	0.00242164	0.00099286	0.000487501	0.000481823	0.00215719
hsa-miR-651-5p		0.00105704	0.00195989	0.00436774	0.0031688	0.00605409	0.00386112	0.000853127	0	0.00266523
hsa-miR-191-3p		0.00528521	0.00274385	0.00140392	0.00165329	0.00322885	0.00286826	0.00207188	0.00240912	0.00270805
hsa-miR-221-5p		0.00748738	0.0156791	0.000155991	0.00179106	0.000605409	0.000551589	0.0014625	0	0.00346664
hsa-miR-487a-5p		0	0	0.0104514	0.00303103	0.00272434	0.00286826	0.00170625	0.00240912	0.0028988
hsa-miR-766-3p		0.000176174	0.00627166	0.00109193	0.00358213	0.00474237	0.00275795	0.00341251	0.00433641	0.00329639
hsa-miR-6720-5p		0	0.00235187	0.00218387	0.00206661	0.00565049	0.00353017	0.00390001	0.000481823	0.00252061
hsa-miR-24-2-5p		0.00317113	0.000783957	0.000623963	0.00220439	0.00363246	0.00452303	0.00207188	0.00144547	0.00230703
hsa-miR-664a-5p		0.000352347	0.000391979	0.000779953	0.000964418	0.0064577	0.00518494	0.00304688	0.000963646	0.00226773
hsa-miR-629-3p		8.80869e-05	0.00195989	0.00218387	0.00399545	0.00262344	0.00353017	0.00438751	0.00530006	0.00300856
hsa-miR-769-3p		8.80869e-05	0	0.0067076	0.00206661	0.00353155	0.00397144	0.00255938	0.000963646	0.00248604
hsa-miR-758-3p		0.00325921	0.0101914	0.00155991	0.0037199	0.00100902	0.00242699	0.00195	0.000963646	0.00313502
hsa-miR-3614-5p		0.00484478	0.000391979	0.00514769	0.00068887	0.00211893	0.00176508	0.00109688	0.00240912	0.00230792
hsa-miR-501-5p		8.80869e-05	0.00156791	0.0032758	0.00303103	0.00272434	0.00463335	0.00304688	0.000963646	0.00241638
hsa-miR-1908-5p		0.000264261	0.00117594	0.000935944	0.000413322	0.00524688	0.0049643	0.00292501	0.00240912	0.00229185
hsa-miR-3909		0.00563756	0.000391979	0.000311981	0.00137774	0.00232074	0.0030889	0.00121875	0.000963646	0.00191391
hsa-miR-545-5p		0.000440434	0.00117594	0.00311981	0.00358213	0.00161442	0.000772225	0.00231563	0.0207184	0.00421737
hsa-miR-641		0.00475669	0.00195989	0.000935944	0.00137774	0.00302705	0.00198572	0.00134063	0.00192729	0.00216387
hsa-miR-30c-1-3p		0.00704695	0.00117594	0.00109193	0.00179106	0.00100902	0.000772225	0.000609376	0.00578188	0.0024098
hsa-miR-33b-3p		0.00273069	0.00823155	0.000779953	0.00275548	0.00110992	0.00099286	0.00390001	0.00385459	0.00304438
hsa-miR-520b		8.80869e-05	0.00235187	0.00311981	0.00509764	0.00110992	0.00099286	0.00341251	0.0115638	0.00346706
hsa-miR-133a-3p		0.00114513	0.00352781	0.0017159	0.004271	0.00181623	0.00198572	0.00377813	0.000481823	0.00234022
hsa-miR-296-5p		0.000264261	0.00940749	0.000935944	0.0031688	0.00232074	0.00165477	0.00365626	0.00192729	0.00291694
hsa-miR-103a-2-5p		0	0.0054877	0.000467972	0.00785312	0.000504508	0	0.00487501	0.00337276	0.00282013
hsa-miR-624-5p		0.000176174	0.00352781	0.0017159	0.00440877	0.00110992	0.00176508	0.00499689	0.00192729
hsa-miR-330-5p		0.00264261	0.00195989	0.00218387	0.00206661	0.00211893	0.00253731	0.000853127	0.00433641
hsa-miR-320d		0.00281878	0.000783957	0.00467972	0.000826644	0.00282524	0.00132381	0.00158438	0
hsa-miR-340-3p		0.000704695	0.00352781	0.000623963	0.00192884	0.00322885	0.00386112	0.00182813	0.00144547
hsa-miR-876-5p		0	0.000391979	0.00140392	0.00619983	0.00110992	0.00110318	0.00365626	0.0062637
hsa-miR-520f-3p		8.80869e-05	0.000783957	0.00405576	0.00234216	0.00110992	0.00165477	0.00329063	0.00819099
hsa-miR-539-5p		0.000176174	0	0.00374378	0.00289326	0.000807212	0.00143413	0.00377813	0.00770917
hsa-miR-874-3p		0.00114513	0.00627166	0.000311981	0.00358213	0.000706311	0.000661907	0.00341251	0.00819099
hsa-miR-935		0.000352347	0.00313583	0.000467972	0.00192884	0.00302705	0.0030889	0.00170625	0.00674553
hsa-miR-323b-3p		0.00167365	0.00156791	0.00202788	0.000551096	0.00332975	0.00275795	0.000975002	0.00433641
hsa-miR-589-3p		0.00211408	0.00235187	0.00140392	0.00165329	0.00403606	0.00165477	0.000731252	0.00144547
hsa-let-7e-3p		0.000616608	0.00352781	0.000779953	0.00440877	0.000605409	0.0018754	0.00304688	0.00530006
hsa-miR-18b-5p		8.80869e-05	0.00117594	0.00358779	0.00482209	0.000403606	0.00165477	0.00316876	0.00192729
hsa-miR-6724-5p		0.000264261	0.00274385	0.00233986	0.00151551	0.00282524	0.00253731	0.00268126	0.000963646
hsa-miR-125b-2-3p		0.00510904	0.00235187	0.00109193	0.000275548	0.00100902	0.00154445	0.00109688	0
hsa-miR-628-5p		0.00211408	0	0.00109193	0.000964418	0.00373336	0.00198572	0.00109688	0.00144547
hsa-miR-15a-3p		8.80869e-05	0.00195989	0.00109193	0.00413322	0.000908114	0.00099286	0.00304688	0.00867282
hsa-miR-379-3p		0.00114513	0.00391979	0.00233986	0.00234216	0.00131172	0.00209604	0.000853127	0.00433641
hsa-miR-19a-5p		0.000440434	0.00352781	0.000155991	0.00564874	0.000201803	0	0.00475314	0.00192729
hsa-miR-138-5p		0.00220217	0.00470374	0.000311981	0.00247993	0.000605409	0.000661907	0.00365626	0.000963646
hsa-miR-132-5p		0.00123322	0.00156791	0.000467972	0.00110219	0.00353155	0.00286826	0.00109688	0.000963646
hsa-miR-33a-3p		0.000264261	0.00431176	0.00140392	0.00330658	0.000605409	0.00132381	0.00182813	0.00963646
hsa-miR-544a		0	0.00195989	0.00389977	0.00344435	0.000403606	0.000882542	0.00280313	0.00481823
hsa-miR-25-5p		0.000616608	0.00156791	0.00187189	0.00110219	0.00343065	0.00297858	0.000853127	0.000481823
hsa-miR-550a-5p		0.00273069	0.00156791	0.00109193	0.00220439	0.00131172	0.00099286	0.00195	0.00144547
hsa-miR-375		0.00308304	0.00156791	0.00358779	0.000826644	0.00131172	0.000882542	0.000975002	0.000481823
hsa-miR-20a-3p		0.000176174	0.00391979	0.000467972	0.00592428	0.000908114	0.00110318	0.000975002	0.00578188
hsa-miR-548o-3p		0.00519713	0.00313583	0	0.000551096	0.00110992	0.00110318	0.000121875	0.00192729
hsa-miR-1285-3p		0.00502095	0.00274385	0.000155991	0.00123997	0.000302705	0.000330953	0.00158438	0.00144547
hsa-miR-185-3p		0.000528521	0.00235187	0.00124793	0.000826644	0.00191713	0.00397144	0.00170625	0.000481823
hsa-miR-34a-3p		8.80869e-05	0.00509572	0.000155991	0.00344435	0.000807212	0.00099286	0.00255938	0.00819099
hsa-miR-380-3p		0.00123322	0.00156791	0.00124793	0.00137774	0.00141262	0.00209604	0.00170625	0.00578188
hsa-miR-1260b		0	0.00274385	0.000467972	0.0037199	0.00121082	0.00242699	0.00195	0.00192729
hsa-miR-1254		0.00264261	0.00117594	0.000467972	0.00110219	0.00242164	0.00110318	0.0014625	0.000481823
hsa-miR-454-5p		0.00369965	0.00352781	0.000311981	0.000413322	0.00131172	0.00132381	0.000731252	0.000963646
hsa-miR-338-5p		0.0013213	0.00391979	0.00218387	0.00192884	0.00110992	0.000220636	0.00280313	0
hsa-miR-9-3p		0.000176174	0.00391979	0.00514769	0.000551096	0.00232074	0.00110318	0.000853127	0
hsa-miR-548e-3p		0.0033473	0.00352781	0.000311981	0.000551096	0.00181623	0.0018754	0.000121875	0
hsa-miR-494-3p		0.000264261	0	0.00140392	0.00247993	0.00141262	0.000772225	0.00390001	0.00240912
hsa-miR-3173-5p		0.000176174	0.000391979	0.000311981	0.00068887	0.00332975	0.00408176	0.000609376	0.00144547
hsa-miR-744-3p		0.00114513	0.000783957	0.000467972	0.00165329	0.00201803	0.00198572	0.00195	0.000963646
hsa-miR-485-5p		0.00396391	0.00117594	0.000623963	0	0.00161442	0.00110318	0.000853127	0
hsa-miR-377-5p		0.00273069	0.00313583	0.000155991	0.00123997	0.00121082	0.000882542	0.00158438	0.000963646
hsa-miR-1303		0.000704695	0.000391979	0.00296382	0.00151551	0.00242164	0.0018754	0.000487501	0
hsa-miR-324-3p		0.000528521	0.00195989	0.00124793	0.00220439	0.000908114	0.00165477	0.000731252	0.00867282
hsa-miR-520e		8.80869e-05	0.00195989	0.00124793	0.00509764	0.000403606	0.000772225	0.00158438	0.00385459
hsa-miR-489-3p		0.00158556	0.00195989	0	0.00110219	0.00131172	0.00099286	0.00304688	0.00192729
hsa-miR-92b-5p		0	0.000391979	0.00249585	0.00068887	0.00272434	0.00297858	0.000487501	0.000963646
hsa-miR-556-3p		0	0.000391979	0.00109193	0.00165329	0.00242164	0.00264763	0.00109688	0.00144547
hsa-miR-4664-5p		0	0.000391979	0.000467972	0.00303103	0.000807212	0.00165477	0.00377813	0
hsa-miR-450a-1-3p		0	0.00117594	0.000779953	0.00137774	0.00100902	0.00132381	0.00365626	0.00433641
hsa-miR-4662a-5p		0.00352347	0.00156791	0.000155991	0.000964418	0.000605409	0.0012135	0.000975002	0.000481823
hsa-miR-4634		8.80869e-05	0.000391979	0.000155991	0	0	0	0.000121875	0.0351731
hsa-miR-4713-3p		0.000528521	0.000391979	0.00202788	0.000551096	0.00312795	0.00198572	0.000365626	0.000481823
hsa-miR-545-3p		0	0.000391979	0.00218387	0.00247993	0.000706311	0.000661907	0.00219375	0.00530006
hsa-miR-495-5p		0	0.000391979	0.00155991	0.000964418	0.00161442	0.0018754	0.00182813	0.00433641
hsa-miR-203b-5p		0.00220217	0.00156791	0	0.00137774	0.000908114	0.0012135	0.0014625	0.00192729
hsa-miR-210-5p		0.00149748	0.00274385	0.000311981	0.000964418	0.000908114	0.00253731	0.00109688	0
hsa-miR-3065-3p		0.00114513	0.000391979	0.00109193	0.00137774	0.00252254	0.00154445	0.000365626	0
hsa-miR-627-5p		0.00105704	0.000783957	0.0017159	0.00165329	0.00131172	0.000661907	0.0014625	0.00192729
hsa-miR-23b-5p		0.000704695	0	0.00202788	0.000826644	0.00151352	0.00242699	0.000121875	0.00289094
hsa-miR-450a-2-3p		0.000528521	0.000391979	0.00280783	0.00068887	0.000706311	0.00231667	0.00134063	0.000963646
hsa-miR-1247-3p		0.00299495	0.000783957	0.00140392	0.000275548	0.000807212	0.000661907	0.000731252	0.00144547
hsa-miR-301a-5p		0.00167365	0.00391979	0.00124793	0.00110219	0.000504508	0.00099286	0.000975002	0.000963646
hsa-miR-139-3p		0.000176174	0.000783957	0.00155991	0.00110219	0.00171533	0.0018754	0.00158438	0
hsa-miR-504-5p		0.00123322	0.00313583	0.000155991	0.000964418	0.00131172	0.00176508	0.000731252	0.00144547
hsa-miR-548z		0.000176174	0.000783957	0.0017159	0.00137774	0.00151352	0.00154445	0.0014625	0.000963646
hsa-miR-503-3p		0.000616608	0.000391979	0.000935944	0.00137774	0.00131172	0.000882542	0.00231563	0.00192729
hsa-miR-3615		0.00167365	0.00195989	0.000935944	0.000413322	0.00131172	0.00143413	0.000975002	0.000481823
hsa-miR-496		0.000528521	0.000391979	0.000623963	0.00206661	0.00171533	0.000661907	0.00170625	0.00192729
hsa-miR-148a-5p		0.00325921	0.000783957	0.000155991	0	0.00161442	0.000661907	0.000487501	0
hsa-let-7a-2-3p		0.000176174	0.00156791	0.000623963	0.00247993	0.00131172	0.000661907	0.00134063	0.00289094
hsa-miR-877-3p		8.80869e-05	0.000391979	0.000467972	0.00068887	0.00232074	0.00132381	0.00182813	0.00144547
hsa-miR-887-3p		0.000176174	0.000391979	0.000311981	0.000964418	0.00221983	0.00231667	0.000975002	0
hsa-miR-548t-3p		8.80869e-05	0.000783957	0.000467972	0.00261771	0.000504508	0.00143413	0.00158438	0.00240912
hsa-miR-135a-5p		8.80869e-05	0.00195989	0.00218387	0.00123997	0.000807212	0.000441271	0.00182813	0.00192729
hsa-miR-6511b-3p		8.80869e-05	0.00195989	0.000311981	0.000826644	0.00131172	0.00154445	0.00121875	0.00337276
hsa-miR-3605-3p		0.00167365	0.00156791	0.000311981	0.000413322	0.00100902	0.0012135	0.000731252	0.00144547
hsa-miR-371a-5p		0.00229026	0.000391979	0.000779953	0.00068887	0.00121082	0.000220636	0.000365626	0.00192729
hsa-miR-548aa		0	0.00156791	0.000155991	0.00234216	0.000908114	0.000661907	0.00255938	0
hsa-miR-3074-3p		0.000352347	0.00156791	0.000467972	0.00165329	0.000302705	0.00209604	0.000853127	0.00240912
hsa-miR-548h-3p		8.80869e-05	0.000391979	0.000779953	0.00206661	0.000807212	0.00099286	0.00134063	0.00337276
hsa-miR-431-3p		0.00140939	0.00156791	0.00218387	0.000413322	0.000706311	0.000441271	0.000853127	0.000481823
hsa-miR-616-5p		0.000792782	0	0.00109193	0.000137774	0.00110992	0.00209604	0.000975002	0.000481823
hsa-miR-433-5p		0.000528521	0.000783957	0.000779953	0.000826644	0.000605409	0.0018754	0.00134063	0.000963646
hsa-miR-873-5p		0.00220217	0.00352781	0.000155991	0.00110219	0.000302705	0.000441271	0.000365626	0.000963646
hsa-miR-3679-5p		0	0	0.000311981	0.000413322	0.00252254	0.00165477	0.00121875	0
hsa-miR-331-5p		0.00123322	0.000391979	0.000311981	0.00151551	0.000504508	0	0.00195	0.00240912
hsa-miR-128-1-5p		0.00184982	0.000783957	0.000155991	0.000137774	0.00131172	0.0012135	0.000243751	0.00144547
hsa-miR-548d-5p		8.80869e-05	0.000783957	0.000779953	0.00123997	0.00161442	0.0012135	0.00121875	0
hsa-miR-1185-5p		0.000176174	0.00274385	0.00109193	0.00110219	0.000504508	0.000330953	0.00219375	0.00144547
hsa-miR-660-3p		0.000264261	0.00156791	0.000779953	0.000551096	0.00141262	0.0012135	0.00134063	0.000481823
hsa-miR-3613-3p		0.000264261	0.00313583	0.000467972	0.00137774	0.000706311	0.0012135	0.00134063	0
hsa-miR-654-5p		0.000528521	0	0.000311981	0.00068887	0.00181623	0.00176508	0.000731252	0
hsa-miR-548w		8.80869e-05	0.000391979	0.000779953	0.00234216	0.00141262	0.000772225	0.000853127	0
hsa-miR-188-3p		0.000528521	0.00235187	0.000311981	0.00165329	0	0.000220636	0.00134063	0.00578188
hsa-miR-6720-3p		0.000528521	0	0.000155991	0.000137774	0.00191713	0.00176508	0.000975002	0
hsa-miR-1226-3p		0.000528521	0.00156791	0.000155991	0.000551096	0.000706311	0.00110318	0.00158438	0.00240912
hsa-miR-520g-5p		0.000440434	0.000391979	0.000155991	0.00179106	0.000201803	0.000772225	0.00121875	0.00433641
hsa-miR-653-3p		0	0.000391979	0.00140392	0.000826644	0.00141262	0.000882542	0.00109688	0.000481823
hsa-miR-652-5p		0	0.00117594	0.000467972	0.00179106	0.000403606	0.000551589	0.00170625	0.00240912
hsa-miR-34c-3p		0	0.000391979	0.000467972	0.000551096	0.00211893	0.0012135	0.000731252	0.000481823
hsa-miR-944		0.000880869	0	0.00109193	0.000137774	0.00131172	0.00143413	0.000365626	0
hsa-miR-34b-5p		8.80869e-05	0.00274385	0.000779953	0.00165329	0.000100902	0.000441271	0.0014625	0.00192729
hsa-miR-873-3p		0.00158556	0.000391979	0	0	0.00201803	0.000551589	0.000243751	0
hsa-miR-24-1-5p		8.80869e-05	0	0.000467972	0.000964418	0.00100902	0.00110318	0.00158438	0.000481823
hsa-miR-3187-3p		0	0	0.00124793	0.000551096	0.00151352	0.00110318	0.000975002	0
hsa-miR-4775		0.00237835	0.000391979	0.000623963	0.000275548	0.000403606	0.000441271	0.000365626	0
hsa-miR-548b-3p		0.000176174	0.00235187	0.000155991	0.000964418	0.000302705	0.0012135	0.00109688	0.00240912
hsa-miR-1197		0.000528521	0.00313583	0.00140392	0.00068887	0.000201803	0.000882542	0.000609376	0.000481823
hsa-miR-499a-5p		8.80869e-05	0.00156791	0.000935944	0.000826644	0.000605409	0.00143413	0.000853127	0
hsa-miR-548l		0	0.000783957	0.00233986	0.000826644	0.00110992	0.000661907	0.000243751	0
hsa-miR-3158-3p		0.00176174	0.00156791	0	0.000275548	0.000706311	0.000441271	0.000609376	0
hsa-miR-937-3p		0.000968956	0.000391979	0.000155991	0	0.00100902	0.00176508	0.000365626	0
hsa-miR-449a		0.000176174	0	0.000779953	0.000964418	0.000605409	0.00143413	0.000731252	0.000963646
hsa-miR-579-3p		8.80869e-05	0.00235187	0.000935944	0.00192884	0	0.000220636	0.0014625	0
hsa-miR-708-5p		8.80869e-05	0	0.000779953	0.00110219	0.000605409	0.000772225	0.00170625	0
hsa-miR-668-3p		0.000528521	0.00117594	0.000467972	0.000413322	0.00151352	0.000661907	0.000609376	0
hsa-miR-342-5p		0.00114513	0.000391979	0.000623963	0.000137774	0.000302705	0.000551589	0.0014625	0.000481823
hsa-miR-497-3p		0	0.00156791	0.000467972	0.000551096	0.000605409	0.00110318	0.000609376	0.00337276
hsa-miR-874-5p		0.000528521	0.00156791	0.000311981	0.00151551	0.000302705	0.000110318	0.00109688	0.00144547
hsa-miR-615-5p		0.002026	0	0.000779953	0	0.000504508	0.000110318	0.000365626	0.000963646
hsa-miR-1287-5p		0.000528521	0	0.000935944	0.000826644	0.000706311	0.00099286	0.000487501	0.000481823
hsa-miR-767-3p		0.000264261	0.00117594	0.000779953	0.000551096	0.00100902	0.000882542	0.000609376	0.000481823
hsa-miR-378d		0.000264261	0.00195989	0.00140392	0.000826644	0	0.00099286	0.000853127	0
hsa-miR-219a-1-3p		0.000792782	0	0.00155991	0.000551096	0.000807212	0.000330953	0.000243751	0.000963646
hsa-miR-1246		0	0	0.00140392	0.000137774	0.00100902	0.00132381	0.000609376	0.000481823
hsa-miR-2277-5p		0.000968956	0.000391979	0.000311981	0.00068887	0.00121082	0.000551589	0.000121875	0.000481823
hsa-miR-183-3p		0.00105704	0	0.000155991	0.00137774	0.000302705	0.000441271	0.000731252	0.000481823
hsa-miR-664b-3p		0	0	0.000155991	0.00123997	0.000908114	0.000661907	0.0014625	0
hsa-miR-1972		8.80869e-05	0	0.000467972	0.000275548	0.000706311	0.00176508	0.000609376	0.000963646
hsa-miR-548as-3p		8.80869e-05	0.000783957	0.000935944	0.00137774	0.000403606	0.000330953	0.000975002	0.000481823
hsa-miR-548d-3p		8.80869e-05	0.000391979	0.000311981	0.00123997	0.000403606	0.000551589	0.000853127	0.00240912
hsa-miR-3188		0.000176174	0	0.000935944	0.000137774	0.00121082	0.00110318	0.000121875	0.000963646
hsa-miR-1305		0.000176174	0	0.000311981	0.000964418	0.00110992	0.000441271	0.000975002	0
hsa-miR-6511a-3p		0.000528521	0	0.000155991	0.000137774	0.000605409	0.000661907	0.000365626	0.00481823
hsa-miR-195-3p		0.0013213	0	0	0.000275548	0.000504508	0.000772225	0.000243751	0.000963646
hsa-miR-548ay-5p		0	0	0.000935944	0.000551096	0.000807212	0.0012135	0.000487501	0
hsa-miR-576-3p		0.000176174	0	0.00140392	0	0.000908114	0.00110318	0.000365626	0
hsa-miR-548f-5p		0.00158556	0.000391979	0.000467972	0	0.000504508	0.000441271	0.000243751	0
hsa-miR-381-5p		0	0.00352781	0.000155991	0.00179106	0.000201803	0.000110318	0.000487501	0.000963646
hsa-miR-548y		0.000440434	0.000391979	0.000467972	0.00068887	0.000908114	0.000551589	0.000243751	0.000963646
hsa-miR-181c-3p		0.000528521	0.000391979	0.000935944	0.000275548	0.000908114	0.000772225	0.000121875	0
hsa-miR-326		0.000176174	0.00391979	0.000155991	0.000275548	0.000201803	0.00099286	0.000243751	0.00144547
hsa-let-7g-3p		0.000176174	0.000391979	0	0.000551096	0.000605409	0.0012135	0.000487501	0.00144547
hsa-miR-598-3p		0.000176174	0.000391979	0.00155991	0.000826644	0.000302705	0.000441271	0.000365626	0.000963646
hsa-miR-675-3p		8.80869e-05	0.000391979	0.000311981	0.00123997	0.000605409	0.000661907	0.000609376	0.000481823
hsa-miR-665		8.80869e-05	0.00117594	0.000779953	0.00110219	0.000100902	0.000441271	0.000975002	0.000481823
hsa-miR-1271-5p		0.00167365	0.000391979	0	0.000551096	0.000201803	0.000110318	0.000365626	0.000481823
hsa-miR-1910-5p		0.000968956	0.000783957	0.000155991	0.000137774	0.000908114	0.000661907	0.000121875	0
hsa-miR-1185-2-3p		0.000176174	0.000391979	0.00155991	0.000137774	0.000504508	0.000551589	0.000853127	0
hsa-miR-133b		0	0.000783957	0.000467972	0.00137774	0.000302705	0.000110318	0.00134063	0
hsa-miR-876-3p		0	0	0.000623963	0.00123997	0.000201803	0.000220636	0.00121875	0.000963646
hsa-miR-548e-5p		0.000880869	0.000783957	0.000311981	0	0.000706311	0.000772225	0	0.000481823
hsa-miR-200c-5p		0.000440434	0.000391979	0.000467972	0.00110219	0.000201803	0.000110318	0.000487501	0.00192729
hsa-miR-4742-3p		0.000176174	0	0	0.000275548	0.00131172	0.000882542	0.000365626	0
hsa-miR-211-5p		8.80869e-05	0.000391979	0	0.000137774	0.00131172	0.000772225	0.000609376	0
hsa-miR-26a-1-3p		8.80869e-05	0	0.000155991	0.00068887	0.00110992	0	0.000609376	0.00192729
hsa-miR-3934-5p		0	0.000391979	0.000155991	0.000413322	0.000908114	0.00099286	0.000243751	0.000963646
hsa-miR-202-5p		0	0.00117594	0	0.00068887	0.000504508	0.0012135	0.000243751	0.000481823
hsa-miR-2110		0.000176174	0.000391979	0.000311981	0.000551096	0.000605409	0.000772225	0.000609376	0
hsa-miR-487b-5p		0	0	0.000779953	0.00068887	0.000706311	0.00099286	0.000121875	0
hsa-miR-6514-5p		8.80869e-05	0	0.000467972	0	0.00131172	0.00099286	0.000121875	0
hsa-miR-215-5p		0.00176174	0.00156791	0	0	0	0	0.000121875	0.000481823
hsa-miR-548am-5p		0.000264261	0	0.000623963	0.00068887	0.000605409	0.000661907	0.000243751	0
hsa-miR-23c		0.000264261	0.000783957	0.000311981	0.00068887	0	0.000110318	0.000609376	0.00337276
hsa-miR-101-5p		0.000528521	0.000783957	0.000623963	0.000413322	0.000100902	0.000330953	0.000487501	0.000963646
hsa-miR-548h-5p		0.000616608	0.000391979	0.000311981	0.000137774	0.000403606	0.000772225	0.000243751	0.000481823
hsa-miR-1180-5p		0	0	0	0.000826644	0.000807212	0.000551589	0.000731252	0
hsa-miR-222-5p		0.00149748	0.000391979	0	0.000137774	0	0.000330953	0.000365626	0
hsa-miR-194-3p		0.000176174	0	0.000779953	0	0.000605409	0.00110318	0.000243751	0
hsa-miR-16-1-3p		0	0.000391979	0.000155991	0.00110219	0.000100902	0	0.000243751	0.00530006
hsa-miR-548c-5p		0.000352347	0.00195989	0	0.000275548	0.000100902	0.0012135	0	0.000481823
hsa-miR-3200-3p		0.000616608	0.000783957	0.000155991	0.000964418	0.000100902	0.000441271	0.000243751	0
hsa-miR-3120-5p		8.80869e-05	0.000391979	0.000311981	0.000551096	0.000100902	0.000661907	0.000853127	0.000481823
hsa-miR-509-3p		0.000440434	0	0.000155991	0.00068887	0.000706311	0.000220636	0.000243751	0.000481823
hsa-miR-548o-5p		8.80869e-05	0	0.000467972	0.00068887	0.000302705	0.000882542	0.000365626	0
hsa-miR-511-5p		0.000704695	0.00156791	0.000623963	0.000413322	0.000201803	0.000110318	0.000121875	0
hsa-miR-1285-5p		8.80869e-05	0.000391979	0.000155991	0.000275548	0.000807212	0.000551589	0.000609376	0
hsa-miR-186-3p		8.80869e-05	0.000391979	0	0.00179106	0	0	0.000731252	0.000481823
hsa-miR-216b-3p		0.00123322	0.000783957	0	0.000551096	0.000100902	0	0.000121875	0
hsa-miR-4677-3p		0.00105704	0	0.000311981	0.000137774	0.000403606	0.000220636	0.000121875	0
hsa-miR-548ae-5p		0	0	0.000623963	0	0.00121082	0.000330953	0.000365626	0
hsa-miR-212-3p		0.000440434	0.000391979	0.000935944	0	0.000706311	0.000220636	0.000121875	0
hsa-miR-135b-3p		0	0.00117594	0.000623963	0	0.000807212	0.000772225	0	0
hsa-miR-376c-5p		0	0	0.000155991	0.00110219	0	0.000220636	0.000853127	0.00144547
hsa-miR-548n		0.000352347	0.000783957	0.000467972	0.000413322	0.000100902	0.000441271	0.000243751	0.000963646
hsa-miR-1343-3p		0.000616608	0.000783957	0	0	0.000302705	0.000330953	0.000487501	0.000963646
hsa-miR-548ad-5p		8.80869e-05	0	0.000155991	0.000275548	0.000706311	0.000882542	0.000121875	0.000481823
hsa-miR-4707-5p		0	0	0.000311981	0.000137774	0.000908114	0.000551589	0.000487501	0
hsa-miR-181b-3p		0.000176174	0.000783957	0.000779953	0.000275548	0.000302705	0.000661907	0.000121875	0
hsa-miR-5001-3p		8.80869e-05	0.000391979	0.000311981	0	0.000504508	0.000772225	0.000609376	0
hsa-miR-147b		0.000440434	0	0.000623963	0.000275548	0	0.000110318	0.000731252	0.000963646
hsa-miR-3940-3p		0.000264261	0.00117594	0.000155991	0.000275548	0.000403606	0.000220636	0.000365626	0.000963646
hsa-miR-133a-5p		0	0.00117594	0	0.00110219	0.000302705	0.000441271	0.000121875	0.000481823
hsa-miR-6803-3p		0	0	0	0.00068887	0.000605409	0.000110318	0.000975002	0
hsa-miR-429		0.000264261	0	0	0.000551096	0.000403606	0.000661907	0.000365626	0
hsa-miR-3143		8.80869e-05	0	0.000155991	0.000137774	0.000605409	0.000551589	0.000731252	0
hsa-miR-508-3p		8.80869e-05	0.000391979	0.000311981	0.000137774	0.000807212	0.000441271	0.000365626	0
hsa-miR-4746-5p		0.000968956	0	0.000155991	0.000275548	0.000201803	0.000220636	0.000243751	0
hsa-miR-548i		0.000352347	0.000391979	0.00124793	0.000137774	0.000201803	0.000441271	0	0
hsa-miR-196b-3p		8.80869e-05	0.000391979	0	0	0.000100902	0.000772225	0.000365626	0.00289094
hsa-miR-636		0.000352347	0	0.000623963	0.000137774	0.000605409	0.000110318	0.000121875	0.000963646
hsa-miR-548g-5p		0.000352347	0.00156791	0	0.000413322	0.000100902	0.000330953	0.000243751	0.000963646
hsa-miR-561-3p		8.80869e-05	0.000783957	0.00140392	0.000137774	0.000100902	0.000110318	0.000365626	0.000481823
hsa-miR-580-3p		0.000792782	0	0	0.000137774	0.000403606	0.000220636	0.000243751	0.000481823
hsa-miR-148b-5p		0.000792782	0.000391979	0	0.000137774	0.000504508	0.000220636	0	0.000481823
hsa-miR-3127-5p		0.000352347	0	0.000623963	0.000275548	0.000302705	0.000441271	0.000121875	0.000481823
hsa-miR-3664-5p		0	0.00117594	0.000467972	0.000413322	0.000201803	0.000661907	0.000243751	0
hsa-miR-4664-3p		0.000528521	0.000783957	0.000467972	0.000137774	0.000403606	0.000110318	0.000243751	0
hsa-miR-3619-5p		0	0.000391979	0.000311981	0	0.000100902	0.000330953	0.0014625	0
hsa-miR-373-5p		0	0.000391979	0.000935944	0	0.000706311	0.000330953	0.000243751	0
hsa-miR-212-5p		0.00140939	0.000391979	0	0.000137774	0.000100902	0	0	0
hsa-miR-29b-2-5p		0	0	0.000155991	0.00110219	0.000201803	0.000220636	0.000121875	0.00192729
hsa-miR-4728-3p		0	0	0.000155991	0.000275548	0.000504508	0.000551589	0.000243751	0.00144547
hsa-miR-1292-5p		0	0	0.000155991	0.000275548	0.000504508	0.000661907	0.000243751	0.000963646
hsa-miR-548v		0	0	0	0.000413322	0.000605409	0.000441271	0.000365626	0.000963646
hsa-miR-4707-3p		8.80869e-05	0	0	0.000826644	0.000403606	0.000110318	0.000609376	0.000481823
hsa-miR-514a-3p		0.000264261	0.00117594	0.000155991	0.000413322	0.000302705	0.000110318	0.000365626	0.000481823
hsa-miR-548b-5p		8.80869e-05	0.000391979	0.000155991	0.000137774	0.000504508	0.000441271	0.000487501	0.000481823
hsa-miR-4732-3p		0.000792782	0.000391979	0	0.000137774	0.000201803	0	0.000609376	0
hsa-miR-3928-3p		0	0	0.000311981	0.000137774	0.000807212	0.000441271	0.000365626	0
hsa-miR-4482-3p		0.000880869	0	0.000155991	0.000137774	0.000201803	0.000330953	0.000121875	0
hsa-miR-491-5p		0	0	0.000155991	0.00068887	0.000100902	0.000110318	0.000243751	0.00337276
hsa-miR-570-3p		0	0	0.000155991	0.000826644	0	0.000110318	0.000365626	0.00289094
hsa-miR-34b-3p		0	0.000391979	0.000155991	0.000137774	0.000403606	0.000661907	0.000121875	0.00144547
hsa-miR-412-5p		0	0	0.000623963	0	0.000504508	0.000441271	0.000365626	0.000481823
hsa-miR-1255a		0.000528521	0.000391979	0	0.000137774	0.000706311	0.000220636	0	0
hsa-miR-4652-5p		0.000792782	0.000391979	0.000779953	0	0.000100902	0	0.000121875	0
hsa-miR-1250-5p		0	0	0.000779953	0.000137774	0.000403606	0.000772225	0	0
hsa-miR-3677-3p		0.000440434	0.00195989	0	0	0.000504508	0.000220636	0	0
hsa-miR-513b-5p		0	0	0.000155991	0.000275548	0.000302705	0.000661907	0.000487501	0
hsa-miR-5010-5p		0.000528521	0	0	0.000275548	0.000201803	0.000330953	0.000365626	0
hsa-miR-3620-5p		0.000176174	0	0.000935944	0.000137774	0.000504508	0	0.000243751	0
hsa-miR-548au-5p		8.80869e-05	0	0.000311981	0.000137774	0.000302705	0.000661907	0.000365626	0
hsa-miR-5699-5p		0	0.000391979	0.000155991	0.000137774	0.000504508	0.000330953	0.000243751	0.000963646
hsa-miR-3179		0	0	0.000935944	0.000137774	0.000403606	0.000110318	0.000243751	0.000481823
hsa-miR-597-5p		0	0	0.000155991	0.000964418	0.000201803	0.000441271	0.000121875	0
hsa-miR-770-5p		0.000440434	0	0.000155991	0.000413322	0.000201803	0.000110318	0.000365626	0
hsa-miR-182-3p		0	0	0.000311981	0.000551096	0.000201803	0.000441271	0.000365626	0
hsa-miR-3154		0	0	0.000155991	0.000413322	0.000201803	0.000772225	0.000243751	0
hsa-miR-642a-5p		0	0.000391979	0	0.000413322	0.000605409	0.000551589	0	0
hsa-miR-1299		0	0	0.000467972	0.000137774	0.000807212	0.000220636	0.000121875	0
hsa-miR-548aq-3p		0.000880869	0.000391979	0	0.000137774	0.000201803	0.000110318	0	0
hsa-miR-1284		0.000528521	0	0.000311981	0.000137774	0.000504508	0.000110318	0	0
hsa-miR-3617-5p		0	0	0.000467972	0.000413322	0.000201803	0.000441271	0.000365626	0
hsa-miR-3690		0.00105704	0.000391979	0	0	0.000100902	0	0.000121875	0
hsa-miR-6741-3p		8.80869e-05	0	0	0	0.000908114	0.000551589	0	0
hsa-miR-1229-3p		0	0.000391979	0.000155991	0.000275548	0.000302705	0	0.000243751	0.00240912
hsa-miR-628-3p		0.000264261	0.00156791	0	0.000275548	0.000100902	0	0.000243751	0.000963646
hsa-miR-6826-3p		0	0.000391979	0	0.000413322	0.000302705	0.000441271	0.000121875	0.000963646
hsa-miR-1237-3p		0	0	0.000155991	0.000137774	0.000100902	0.000661907	0.000487501	0.000481823
hsa-miR-548x-5p		0.000176174	0.000391979	0	0.000137774	0.000302705	0.000441271	0.000243751	0.000481823
hsa-miR-627-3p		0.000352347	0	0.000155991	0.000275548	0.000201803	0.000330953	0	0.000963646
hsa-miR-1908-3p		8.80869e-05	0	0.000623963	0.000275548	0.000302705	0.000220636	0.000243751	0
hsa-miR-6716-3p		0.000264261	0.000391979	0	0.000137774	0.000403606	0.000330953	0.000243751	0
hsa-miR-766-5p		8.80869e-05	0.000391979	0.000155991	0.000137774	0.000605409	0.000220636	0.000243751	0
hsa-miR-374c-5p		0	0	0	0.000413322	0.000302705	0.000220636	0.000365626	0.000963646
hsa-miR-2114-5p		0	0	0.000623963	0.000413322	0.000100902	0.000110318	0.000487501	0
hsa-miR-5583-5p		8.80869e-05	0.00117594	0	0.000275548	0.000201803	0.000110318	0.000487501	0
hsa-miR-7705		0.000528521	0.00117594	0	0.000275548	0	0.000220636	0	0
hsa-miR-6873-3p		8.80869e-05	0	0	0.000275548	0.000605409	0.000441271	0	0
hsa-miR-4473		8.80869e-05	0.000391979	0	0.000137774	0.000302705	0.000220636	0.000609376	0
hsa-miR-203a-5p		0	0.000391979	0.000155991	0.000275548	0.000100902	0.000110318	0.000853127	0
hsa-miR-197-5p		0	0	0	0.000137774	0.000403606	0.000330953	0.000609376	0
hsa-miR-579-5p		8.80869e-05	0	0.000467972	0.000137774	0.000403606	0.000220636	0.000243751	0
hsa-miR-4676-3p		0.000176174	0.000391979	0	0.000137774	0.000504508	0.000220636	0.000243751	0
hsa-miR-2467-5p		0.000704695	0	0.000155991	0	0.000201803	0.000110318	0.000121875	0
hsa-miR-548at-5p		0.000264261	0	0.000311981	0.000275548	0.000302705	0.000330953	0	0
hsa-miR-4741		0.000440434	0	0.000311981	0	0.000302705	0.000330953	0	0
hsa-miR-376a-2-5p		0	0	0.000467972	0.000137774	0	0	0.000365626	0.00240912
hsa-miR-8485		0	0	0.000311981	0.000275548	0.000201803	0.000110318	0.000121875	0.00192729
hsa-miR-3120-3p		8.80869e-05	0.000783957	0.000311981	0.000275548	0.000100902	0.000110318	0.000121875	0.000963646
hsa-miR-491-3p		0	0.000783957	0	0.000275548	0.000403606	0.000110318	0.000243751	0.000481823
hsa-miR-196a-3p		0	0	0	0.000413322	0	0.000551589	0.000365626	0.000481823
hsa-miR-1278		0	0	0	0.000275548	0.000403606	0.000330953	0.000243751	0.000481823
hsa-miR-4714-5p		0.000176174	0.00117594	0.000311981	0	0.000302705	0.000110318	0	0.000481823
hsa-miR-556-5p		0.000264261	0.00117594	0	0.000413322	0.000201803	0	0.000121875	0
hsa-miR-1294		8.80869e-05	0	0.000311981	0.000275548	0.000403606	0.000220636	0.000121875	0
hsa-miR-1226-5p		0	0	0	0.000137774	0.000504508	0.000330953	0.000365626	0
hsa-miR-138-1-3p		0.000176174	0.000391979	0	0.000137774	0.000201803	0.000441271	0.000243751	0
hsa-miR-760		0	0	0.000467972	0	0.000302705	0.000441271	0.000243751	0
hsa-miR-6503-5p		0.000352347	0	0	0	0.000504508	0.000220636	0.000121875	0
hsa-miR-219b-5p		8.80869e-05	0	0.000155991	0.000137774	0.000403606	0.000220636	0.000365626	0
hsa-miR-548j-5p		0	0	0.000155991	0	0.000302705	0.000882542	0	0
hsa-miR-3657		0	0	0.000311981	0	0.000302705	0	0.000365626	0.00144547
hsa-miR-190a-3p		8.80869e-05	0.000391979	0	0.000275548	0	0	0.000487501	0.00144547
hsa-miR-584-3p		0	0	0.000779953	0.000275548	0	0.000110318	0.000243751	0.000481823
hsa-miR-4448		0.000176174	0.00156791	0.000155991	0.000413322	0	0	0.000121875	0
hsa-miR-1268b		0	0	0.000467972	0.000137774	0.000100902	0.000220636	0.000487501	0
hsa-miR-548u		0.000704695	0.000391979	0	0.000137774	0.000100902	0	0	0
hsa-miR-548ak		0	0	0.000467972	0.000137774	0.000201803	0.000551589	0	0
hsa-miR-4421		0.000528521	0	0	0.000137774	0.000100902	0.000110318	0.000243751	0
hsa-miR-4732-5p		0.000176174	0	0.000623963	0.000137774	0.000302705	0	0.000121875	0
hsa-miR-1257		0.000528521	0.000783957	0	0.000137774	0.000100902	0	0.000121875	0
hsa-miR-5010-3p		0	0	0.000311981	0	0.000403606	0.000551589	0	0
hsa-miR-513c-5p		0	0	0.00124793	0	0.000201803	0.000110318	0	0
hsa-miR-370-5p		8.80869e-05	0	0	0.000137774	0.000403606	0.000220636	0.000121875	0.000481823
hsa-miR-1296-3p		0	0.00117594	0.000311981	0.000137774	0	0	0.000365626	0.000481823
hsa-miR-5585-3p		0	0	0.000155991	0	0.000504508	0.000220636	0.000121875	0.000481823
hsa-miR-2115-5p		0	0	0	0.000551096	0.000302705	0.000220636	0.000121875	0
hsa-miR-548as-5p		0	0.000391979	0.000467972	0.000413322	0	0.000220636	0.000121875	0
hsa-miR-550a-3-5p		0	0.000391979	0.000155991	0.000275548	0.000302705	0.000110318	0.000243751	0
hsa-miR-466		0	0	0	0.000275548	0.000403606	0.000220636	0.000243751	0
hsa-miR-3911		0.000352347	0	0	0	0.000100902	0.000220636	0.000365626	0
hsa-miR-4652-3p		0.000176174	0	0	0	0.000302705	0.000441271	0.000121875	0
hsa-miR-2116-5p		0.000352347	0	0.000623963	0.000137774	0	0.000110318	0	0
hsa-miR-1273d		0.000176174	0.000391979	0.000155991	0	0.000504508	0.000110318	0	0
hsa-miR-4758-3p		8.80869e-05	0	0.000155991	0	0.000201803	0.000661907	0	0
hsa-miR-2278		8.80869e-05	0.000391979	0.000155991	0.000137774	0.000100902	0	0.000365626	0.000481823
hsa-miR-219b-3p		8.80869e-05	0	0.000155991	0.000551096	0.000201803	0.000110318	0	0
hsa-miR-3127-3p		0.000176174	0.000391979	0.000311981	0.000275548	0.000100902	0	0.000121875	0
hsa-miR-6820-3p		0	0	0.000155991	0.000275548	0.000201803	0.000220636	0.000243751	0
hsa-miR-346		0	0	0	0.000137774	0.000201803	0.000330953	0.000365626	0
hsa-miR-1343-5p		0	0	0.000155991	0.000137774	0.000302705	0.000110318	0.000365626	0
hsa-miR-6500-3p		0.000440434	0	0	0.000275548	0	0.000220636	0	0
hsa-miR-1270		0	0	0	0.000137774	0.000302705	0.000551589	0	0
hsa-miR-490-3p		8.80869e-05	0	0	0	0.000302705	0.000551589	0	0
hsa-miR-4454		0	0.000783957	0.000155991	0	0	0	0.000121875	0.00192729
hsa-miR-551a		0	0.000783957	0	0.000275548	0	0	0.000365626	0.000481823
hsa-miR-181b-2-3p		0.000264261	0.000391979	0	0	0.000201803	0.000110318	0	0.000481823
hsa-miR-5683		0.000352347	0	0	0	0.000201803	0.000110318	0	0.000481823
hsa-miR-3145-5p		0	0	0	0	0.000504508	0.000220636	0	0.000481823
hsa-miR-494-5p		0.000176174	0	0	0	0.000100902	0.000220636	0.000243751	0.000481823
hsa-miR-5695		0.000264261	0	0	0	0.000201803	0.000220636	0	0.000481823
hsa-miR-1537-3p		0	0.000783957	0.000155991	0.000551096	0	0	0.000121875	0
hsa-miR-5581-3p		0.000176174	0	0	0.000275548	0.000201803	0	0.000243751	0
hsa-miR-511-3p		0	0	0	0.000137774	0.000100902	0	0.000731252	0
hsa-miR-4802-5p		8.80869e-05	0.000391979	0.000155991	0.000275548	0	0.000110318	0.000243751	0
hsa-miR-548ab		0.000264261	0	0.000311981	0.000137774	0.000100902	0	0.000121875	0
hsa-miR-134-3p		8.80869e-05	0	0	0.000275548	0.000302705	0.000220636	0	0
hsa-miR-548ar-3p		0	0.000783957	0.000311981	0.000137774	0.000201803	0.000110318	0	0
hsa-miR-664b-5p		0	0	0	0	0.000504508	0.000110318	0.000243751	0
hsa-miR-4768-5p		0	0	0.000623963	0.000137774	0.000100902	0.000110318	0.000121875	0
hsa-miR-6734-5p		0	0	0.000623963	0.000137774	0.000100902	0.000220636	0	0
hsa-miR-3944-3p		8.80869e-05	0.000391979	0.000311981	0	0	0.000441271	0	0
hsa-miR-4435		0.000440434	0	0	0	0.000201803	0.000110318	0	0
hsa-miR-122-5p		0	0	0	0	0.000403606	0.000441271	0	0
hsa-miR-296-3p		8.80869e-05	0	0	0.000137774	0.000100902	0.000110318	0.000243751	0.000481823
hsa-miR-7111-3p		0	0	0	0.000137774	0.000100902	0.000330953	0.000121875	0.000481823
hsa-miR-1538		0.000176174	0	0	0	0.000201803	0.000220636	0	0.000481823
hsa-miR-6747-3p		0	0.000391979	0	0.000137774	0.000201803	0.000110318	0.000121875	0.000481823
hsa-miR-1910-3p		0.000176174	0.000783957	0.000155991	0	0	0.000110318	0	0.000481823
hsa-miR-548s		0.000264261	0.000783957	0	0.000137774	0.000100902	0	0	0
hsa-miR-6513-3p		8.80869e-05	0.000391979	0	0.000137774	0.000201803	0.000220636	0	0
hsa-miR-3145-3p		0	0	0	0.000137774	0.000403606	0.000220636	0	0
hsa-miR-6797-3p		0	0	0	0.000137774	0.000100902	0.000110318	0.000487501	0
hsa-miR-490-5p		8.80869e-05	0	0.000155991	0.000137774	0	0.000110318	0.000365626	0
hsa-miR-1276		0.000264261	0.000391979	0	0	0	0.000110318	0.000243751	0
hsa-miR-3163		0.000440434	0	0	0	0	0	0.000243751	0
hsa-miR-4661-5p		0.000176174	0.000391979	0.000311981	0	0.000100902	0	0.000121875	0
hsa-miR-10b-3p		0	0	0.000155991	0	0.000100902	0.000441271	0.000121875	0
hsa-miR-6743-3p		0	0	0	0	0.000302705	0.000330953	0.000121875	0
hsa-miR-3664-3p		0	0	0.000155991	0	0.000302705	0.000110318	0.000243751	0
hsa-miR-4482-5p		0	0	0	0	0.000201803	0.000330953	0.000243751	0
hsa-miR-4645-3p		0.000352347	0.000391979	0.000155991	0	0	0	0.000121875	0
hsa-miR-7704		0.000176174	0.000391979	0.000311981	0	0	0.000110318	0.000121875	0
hsa-miR-6852-5p		8.80869e-05	0	0.000155991	0.000137774	0.000201803	0.000220636	0	0
hsa-miR-3661		0.000440434	0	0.000155991	0	0.000100902	0	0	0
hsa-miR-3912-3p		0.000176174	0	0.000623963	0	0	0.000110318	0	0
hsa-miR-4440		0	0	0	0	0.000403606	0.000330953	0	0
hsa-miR-3611		0	0	0	0.000413322	0	0.000110318	0	0.000963646
hsa-miR-4789-3p		0	0	0	0.000275548	0	0.000110318	0.000121875	0.000963646
hsa-miR-3960		0	0	0	0	0.000201803	0.000110318	0.000121875	0.000963646
hsa-miR-223-5p		8.80869e-05	0.000783957	0	0.000137774	0	0	0	0.000963646
hsa-miR-192-3p		0	0.00117594	0	0.000137774	0	0	0.000121875	0.000481823
hsa-miR-3913-3p		0.000264261	0	0	0.000137774	0	0.000110318	0	0.000481823
hsa-miR-6799-3p		0	0.000391979	0.000155991	0	0	0.000110318	0.000243751	0.000481823
hsa-miR-933		0.000264261	0	0	0	0	0	0.000243751	0.000481823
hsa-miR-3157-5p		0	0.000391979	0	0.000275548	0	0.000110318	0.000243751	0
hsa-miR-450b-3p		0	0	0.000311981	0.000413322	0	0	0.000121875	0
hsa-miR-190b		0	0	0.000155991	0.000137774	0.000201803	0.000110318	0.000121875	0
hsa-miR-548ai		0	0.000391979	0.000155991	0.000137774	0.000100902	0.000110318	0.000121875	0
hsa-miR-4474-3p		0	0	0.000311981	0.000137774	0.000201803	0.000110318	0	0
hsa-miR-4484		0	0	0.000155991	0	0	0.000110318	0.000487501	0
hsa-miR-3940-5p		0	0	0.000155991	0	0.000201803	0.000110318	0.000243751	0
hsa-miR-216a-3p		8.80869e-05	0	0	0	0	0.000330953	0.000243751	0
hsa-miR-6770-5p		0	0	0	0	0.000403606	0	0.000243751	0
hsa-miR-4785		8.80869e-05	0	0.000155991	0.000137774	0.000100902	0.000110318	0.000121875	0
hsa-miR-548aj-5p		8.80869e-05	0.000391979	0.000155991	0	0.000100902	0.000110318	0.000121875	0
hsa-miR-3136-5p		0	0	0.000311981	0.000275548	0	0.000220636	0	0
hsa-miR-6855-3p		8.80869e-05	0.000391979	0.000155991	0.000137774	0	0.000220636	0	0
hsa-miR-548ah-3p		0.000176174	0.00117594	0.000155991	0	0	0	0	0
hsa-miR-659-5p		0.000352347	0	0.000155991	0	0.000100902	0	0	0
hsa-miR-3605-5p		8.80869e-05	0	0	0	0.000302705	0.000220636	0	0
hsa-miR-6812-3p		0	0	0.000155991	0	0.000504508	0	0	0
hsa-miR-372-5p		8.80869e-05	0.000391979	0	0	0.000100902	0	0	0.000963646
hsa-miR-4804-5p		0	0	0.000155991	0	0.000100902	0.000110318	0	0.000963646
hsa-miR-942-3p		0	0.000391979	0	0.000275548	0	0.000110318	0	0.000481823
hsa-miR-323a-5p		0	0	0.000311981	0.000137774	0.000100902	0	0	0.000481823
hsa-miR-3140-3p		0	0.000391979	0	0	0.000100902	0.000110318	0.000121875	0.000481823
hsa-miR-616-3p		8.80869e-05	0	0	0	0	0.000220636	0.000121875	0.000481823
hsa-miR-3164		0	0	0	0	0.000201803	0.000110318	0.000121875	0.000481823
hsa-miR-6501-3p		0	0.000391979	0.000155991	0.000137774	0.000100902	0	0	0.000481823
hsa-miR-619-5p		0	0	0	0.000275548	0.000201803	0.000110318	0	0
hsa-miR-6863		0	0	0.000155991	0.000137774	0	0.000330953	0	0
hsa-miR-6862-5p		0.000264261	0	0	0	0	0.000110318	0.000121875	0
hsa-miR-3187-5p		0.000176174	0	0	0	0.000100902	0.000110318	0.000121875	0
hsa-miR-548az-5p		8.80869e-05	0	0	0	0.000100902	0.000220636	0.000121875	0
hsa-miR-4717-5p		0	0	0	0	0	0.000441271	0.000121875	0
hsa-miR-6513-5p		0	0	0.000155991	0	0.000201803	0.000110318	0.000121875	0
hsa-miR-6769b-3p		0.000352347	0	0	0	0	0	0.000121875	0
hsa-miR-3115		0	0	0.000155991	0	0.000302705	0	0.000121875	0
hsa-miR-1273g-3p		0	0	0	0	0.000302705	0.000110318	0.000121875	0
hsa-miR-6826-5p		0	0	0.000155991	0.000413322	0	0.000110318	0	0
hsa-miR-3688-3p		0.000176174	0	0	0.000275548	0	0.000110318	0	0
hsa-miR-4999-5p		8.80869e-05	0	0	0.000137774	0.000100902	0.000220636	0	0
hsa-miR-4708-3p		0	0.000783957	0	0	0.000100902	0.000220636	0	0
hsa-miR-3158-5p		0.000176174	0.000391979	0	0	0.000201803	0	0	0
hsa-miR-4745-5p		0.000352347	0	0	0	0.000100902	0	0	0
hsa-miR-6837-3p		0.000264261	0	0	0	0.000201803	0	0	0
hsa-miR-152-5p		0.000264261	0	0.000155991	0	0.000100902	0	0	0
hsa-miR-1286		0.000176174	0	0	0	0.000201803	0.000110318	0	0
hsa-miR-3173-3p		8.80869e-05	0	0.000155991	0	0.000100902	0.000220636	0	0
hsa-miR-204-3p		8.80869e-05	0	0	0	0.000201803	0.000220636	0	0
hsa-miR-4772-3p		0	0	0.000311981	0	0.000100902	0.000220636	0	0
hsa-miR-6511b-5p		0	0	0.000155991	0	0.000100902	0.000330953	0	0
hsa-miR-6732-3p		0	0	0	0	0.000403606	0.000110318	0	0
hsa-miR-129-5p		0	0	0.000311981	0	0.000201803	0.000110318	0	0
hsa-miR-3126-3p		0	0	0	0	0	0.000110318	0.000121875	0.000963646
hsa-miR-2355-3p		8.80869e-05	0	0	0.000137774	0.000100902	0	0	0.000481823
hsa-miR-6844		0	0	0.000155991	0.000137774	0.000100902	0	0	0.000481823
hsa-miR-585-5p		0	0.000391979	0	0.000137774	0	0	0.000121875	0.000481823
hsa-miR-3925-3p		0	0	0	0	0	0.000330953	0	0.000481823
hsa-miR-2115-3p		8.80869e-05	0	0	0	0	0.000110318	0	0.000963646
hsa-miR-570-5p		0	0	0	0.000137774	0	0.000110318	0.000121875	0.000481823
hsa-miR-1287-3p		0	0	0	0.000137774	0.000100902	0	0.000121875	0.000481823
hsa-miR-95-5p		0	0	0.000155991	0.000413322	0	0	0	0
hsa-miR-4665-5p		0	0	0	0.000275548	0.000100902	0	0.000121875	0
hsa-miR-187-3p		0	0	0	0.000275548	0.000100902	0.000110318	0	0
hsa-miR-2277-3p		0	0	0	0.000275548	0	0.000110318	0.000121875	0
hsa-miR-6883-3p		0	0	0	0.000137774	0.000100902	0.000110318	0.000121875	0
hsa-miR-4787-3p		0	0	0.000155991	0.000137774	0.000100902	0	0.000121875	0
hsa-miR-643		0	0	0	0.000137774	0.000100902	0.000110318	0.000121875	0
hsa-miR-3064-5p		0	0.000391979	0	0.000137774	0	0.000220636	0	0
hsa-miR-4523		8.80869e-05	0	0	0.000137774	0	0.000220636	0	0
hsa-miR-548am-3p		0.000176174	0	0.000155991	0.000137774	0	0	0	0
hsa-miR-215-3p		8.80869e-05	0	0	0.000137774	0	0.000220636	0	0
hsa-miR-1914-3p		8.80869e-05	0	0	0.000137774	0	0.000220636	0	0
hsa-miR-6881-3p		8.80869e-05	0	0	0.000137774	0.000100902	0.000110318	0	0
hsa-miR-129-2-3p		0	0	0.000155991	0	0.000100902	0	0.000243751	0
hsa-miR-3162-5p		0	0	0	0	0.000201803	0	0.000243751	0
hsa-miR-6884-3p		0	0	0	0	0.000201803	0	0.000243751	0
hsa-miR-3194-3p		8.80869e-05	0	0	0.000275548	0	0	0.000121875	0
hsa-miR-219a-5p		0	0	0.000155991	0.000275548	0	0	0.000121875	0
hsa-miR-4479		8.80869e-05	0	0	0.000137774	0	0.000110318	0.000121875	0
hsa-miR-1271-3p		0	0	0.000155991	0.000137774	0	0.000110318	0.000121875	0
hsa-miR-2355-5p		8.80869e-05	0.000391979	0.000155991	0	0	0	0.000121875	0
hsa-miR-1304-5p		0	0.000391979	0	0	0.000100902	0.000110318	0.000121875	0
hsa-miR-3939		8.80869e-05	0	0	0	0.000201803	0	0.000121875	0
hsa-miR-6734-3p		0	0	0	0	0	0.000330953	0.000121875	0
hsa-miR-3148		0	0	0	0	0.000100902	0.000220636	0.000121875	0
hsa-miR-5000-3p		0	0	0	0	0.000100902	0.000220636	0.000121875	0
hsa-miR-655-5p		8.80869e-05	0	0	0	0.000100902	0	0.000243751	0
hsa-miR-3150a-3p		8.80869e-05	0	0	0.000137774	0.000100902	0	0.000121875	0
hsa-miR-6516-3p		0.000264261	0	0	0	0	0	0.000121875	0
hsa-miR-149-3p		0	0	0	0	0.000100902	0.000220636	0.000121875	0
hsa-miR-488-3p		0	0.000391979	0.000155991	0.000275548	0	0	0	0
hsa-miR-301b-5p		0	0.000391979	0	0.000137774	0.000100902	0.000110318	0	0
hsa-miR-6505-5p		8.80869e-05	0	0	0.000137774	0	0.000220636	0	0
hsa-miR-329-5p		0	0	0.000155991	0.000137774	0.000100902	0.000110318	0	0
hsa-miR-514a-5p		0	0	0.000467972	0.000137774	0	0	0	0
hsa-miR-1290		0	0	0.000155991	0.000137774	0.000201803	0	0	0
hsa-miR-6805-5p		0	0.000783957	0	0	0.000201803	0	0	0
hsa-miR-541-5p		0.000176174	0.000391979	0	0	0	0.000110318	0	0
hsa-miR-3679-3p		8.80869e-05	0.000391979	0	0	0.000201803	0	0	0
hsa-miR-548ar-5p		8.80869e-05	0.000391979	0	0	0	0.000220636	0	0
hsa-miR-6751-5p		0	0.000391979	0	0	0.000201803	0.000110318	0	0
hsa-miR-105-3p		0.000264261	0	0	0	0.000100902	0	0	0
hsa-miR-548ax		0.000176174	0	0	0	0.000100902	0.000110318	0	0
hsa-miR-6859-5p		0.000176174	0	0	0	0.000100902	0.000110318	0	0
hsa-miR-1262		0.000176174	0	0	0	0.000201803	0	0	0
hsa-miR-4685-3p		8.80869e-05	0	0	0	0.000201803	0.000110318	0	0
hsa-miR-422a		8.80869e-05	0	0	0	0.000201803	0.000110318	0	0
hsa-miR-5001-5p		8.80869e-05	0	0	0	0.000201803	0.000110318	0	0
hsa-miR-6833-3p		8.80869e-05	0	0	0	0.000201803	0.000110318	0	0
hsa-miR-3662		8.80869e-05	0	0.000155991	0	0	0.000220636	0	0
hsa-miR-3186-3p		8.80869e-05	0	0.000155991	0	0.000100902	0.000110318	0	0
hsa-miR-6766-3p		0	0	0	0	0.000201803	0.000220636	0	0
hsa-miR-3682-3p		0	0	0.000155991	0	0.000100902	0.000220636	0	0
hsa-miR-4660		0	0	0.000155991	0	0.000100902	0.000220636	0	0
hsa-miR-205-3p		0	0	0.000155991	0	0	0	0	0.000963646
hsa-miR-6858-3p		0	0	0	0.000275548	0	0	0	0.000481823
hsa-miR-4742-5p		0	0	0	0	0	0	0.000243751	0.000481823
hsa-miR-5701		0	0	0	0	0	0	0.000243751	0.000481823
hsa-miR-4668-3p		0	0	0	0.000137774	0	0	0.000121875	0.000481823
hsa-miR-2276-3p		0	0.000391979	0	0	0	0	0.000121875	0.000481823
hsa-miR-586		0	0	0.000155991	0	0	0	0.000121875	0.000481823
hsa-miR-7108-5p		0	0	0	0	0	0.000110318	0.000121875	0.000481823
hsa-miR-4512		8.80869e-05	0.000391979	0	0	0	0	0	0.000481823
hsa-miR-6784-3p		8.80869e-05	0	0	0	0.000100902	0	0	0.000481823
hsa-miR-642b-5p		0	0	0	0	0.000100902	0.000110318	0	0.000481823
hsa-miR-4750-5p		0	0	0	0	0.000100902	0.000110318	0	0.000481823
hsa-miR-6839-5p		0	0	0	0.000137774	0	0	0.000121875	0.000481823
hsa-miR-218-2-3p		0	0	0	0	0.000100902	0	0.000121875	0.000481823
hsa-miR-5187-5p		0	0	0	0.000275548	0	0	0.000121875	0
hsa-miR-548p		8.80869e-05	0	0	0.000137774	0	0	0.000121875	0
hsa-miR-4458		0	0	0	0.000137774	0.000100902	0	0.000121875	0
hsa-miR-1261		0	0	0	0.000413322	0	0	0	0
hsa-miR-548a-3p		8.80869e-05	0.000391979	0	0.000137774	0	0	0	0
hsa-miR-4662b		8.80869e-05	0	0	0.000137774	0.000100902	0	0	0
hsa-miR-5089-3p		0.000176174	0	0	0.000137774	0	0	0	0
hsa-miR-3944-5p		8.80869e-05	0	0	0.000137774	0.000100902	0	0	0
hsa-miR-4639-5p		0	0	0	0.000137774	0	0.000220636	0	0
hsa-miR-1302		0	0	0	0.000137774	0.000100902	0.000110318	0	0
hsa-miR-548aw		0	0	0.000155991	0.000137774	0.000100902	0	0	0
hsa-miR-6777-5p		0	0	0.000155991	0	0	0	0.000243751	0
hsa-miR-6807-5p		0	0	0.000155991	0	0	0	0.000243751	0
hsa-miR-6851-5p		0.000176174	0	0	0	0	0	0.000121875	0
hsa-miR-3121-3p		8.80869e-05	0	0.000155991	0	0	0	0.000121875	0
hsa-miR-3159		8.80869e-05	0	0.000155991	0	0	0	0.000121875	0
hsa-miR-203b-3p		8.80869e-05	0	0.000155991	0	0	0	0.000121875	0
hsa-miR-6505-3p		8.80869e-05	0	0	0	0	0.000110318	0.000121875	0
hsa-miR-3180-5p		0	0	0	0	0	0.000220636	0.000121875	0
hsa-miR-6886-3p		0	0	0.000155991	0	0.000100902	0	0.000121875	0
hsa-miR-6501-5p		0	0	0	0	0	0.000220636	0.000121875	0
hsa-miR-4425		0	0	0	0	0.000100902	0.000110318	0.000121875	0
hsa-miR-4659a-3p		0	0	0	0	0.000100902	0.000110318	0.000121875	0
hsa-miR-548q		0	0	0	0.000137774	0	0	0.000243751	0
hsa-miR-4802-3p		0	0	0	0	0.000100902	0	0.000243751	0
hsa-miR-4433a-3p		0	0	0	0.000137774	0.000100902	0	0.000121875	0
hsa-miR-3682-5p		0	0	0	0	0	0.000220636	0.000121875	0
hsa-miR-3137		0	0	0.000155991	0	0.000100902	0	0.000121875	0
hsa-miR-5583-3p		0	0	0.000155991	0	0.000100902	0	0.000121875	0
hsa-miR-4510		0	0	0	0	0.000100902	0.000110318	0.000121875	0
hsa-miR-4701-5p		0	0	0	0	0.000100902	0.000110318	0.000121875	0
hsa-miR-6804-5p		0	0	0	0	0.000100902	0.000110318	0.000121875	0
hsa-miR-4662a-3p		0	0	0	0.000275548	0	0.000110318	0	0
hsa-miR-1914-5p		0.000176174	0	0	0.000137774	0	0	0	0
hsa-miR-3684		0	0	0	0.000137774	0.000100902	0.000110318	0	0
hsa-miR-4688		0	0	0.000155991	0.000137774	0.000100902	0	0	0
hsa-miR-3667-3p		0	0	0	0.000137774	0.000100902	0.000110318	0	0
hsa-miR-3620-3p		0	0	0	0.000137774	0.000100902	0.000110318	0	0
hsa-miR-6772-3p		0	0	0	0.000137774	0.000201803	0	0	0
hsa-miR-3942-5p		8.80869e-05	0.000783957	0	0	0	0	0	0
hsa-miR-1248		0.000176174	0.000391979	0	0	0	0	0	0
hsa-miR-6886-5p		0.000176174	0.000391979	0	0	0	0	0	0
hsa-miR-3144-3p		0	0.000391979	0	0	0	0.000220636	0	0
hsa-miR-2116-3p		8.80869e-05	0.000391979	0	0	0.000100902	0	0	0
hsa-miR-6516-5p		0	0.000391979	0.000155991	0	0.000100902	0	0	0
hsa-miR-6866-5p		0.000176174	0	0	0	0	0.000110318	0	0
hsa-miR-3175		0.000176174	0	0.000155991	0	0	0	0	0
hsa-miR-153-3p		0.000176174	0	0.000155991	0	0	0	0	0
hsa-miR-3918		0.000176174	0	0.000155991	0	0	0	0	0
hsa-miR-146b-3p		0.000176174	0	0	0	0	0.000110318	0	0
hsa-miR-2682-5p		0.000176174	0	0	0	0	0.000110318	0	0
hsa-miR-3157-3p		0.000176174	0	0	0	0.000100902	0	0	0
hsa-miR-4781-3p		8.80869e-05	0	0	0	0.000100902	0.000110318	0	0
hsa-miR-6854-5p		8.80869e-05	0	0	0	0.000100902	0.000110318	0	0
hsa-miR-3133		8.80869e-05	0	0.000311981	0	0	0	0	0
hsa-miR-432-3p		8.80869e-05	0	0.000155991	0	0	0.000110318	0	0
hsa-miR-449c-5p		0.000264261	0	0	0	0	0	0	0
hsa-miR-6840-5p		0.000264261	0	0	0	0	0	0	0
hsa-miR-6842-3p		8.80869e-05	0	0	0	0	0.000220636	0	0
hsa-miR-1468-5p		8.80869e-05	0	0.000155991	0	0	0.000110318	0	0
hsa-miR-5193		0	0	0	0	0	0.000330953	0	0
hsa-miR-6832-5p		0	0	0	0	0.000100902	0.000220636	0	0
hsa-miR-6740-3p		0	0	0	0	0.000100902	0.000220636	0	0
hsa-miR-1295a		0	0	0.000155991	0	0.000100902	0.000110318	0	0
hsa-miR-4719		0	0	0.000155991	0	0.000100902	0.000110318	0	0
hsa-miR-4747-5p		0	0	0	0	0.000201803	0.000110318	0	0
hsa-miR-6807-3p		0	0	0	0	0.000201803	0.000110318	0	0
hsa-miR-3129-3p		0	0	0	0	0.000201803	0.000110318	0	0
hsa-miR-4632-3p		0	0	0	0	0.000201803	0.000110318	0	0
hsa-miR-150-3p		0	0	0.000311981	0	0	0.000110318	0	0
hsa-miR-676-3p		0	0	0.000155991	0	0.000100902	0.000110318	0	0
hsa-miR-410-5p		0	0	0.000467972	0	0	0	0	0
hsa-miR-4429		0	0	0.000155991	0	0.000201803	0	0	0
hsa-miR-4504		0	0	0	0	0.000201803	0.000110318	0	0
hsa-miR-6869-5p		0	0	0	0	0.000302705	0	0	0
hsa-miR-3646		0	0	0	0	0.000302705	0	0	0
hsa-miR-1255b-5p		0	0	0	0	0.000302705	0	0	0
hsa-miR-1-5p		0	0	0	0	0	0	0.000121875	0.000481823
hsa-miR-6507-3p		0	0	0	0.000137774	0	0	0	0.000481823
hsa-miR-1976		0	0.000391979	0	0	0	0	0	0.000481823
hsa-miR-3688-5p		8.80869e-05	0	0	0	0	0	0	0.000481823
hsa-miR-6735-5p		8.80869e-05	0	0	0	0	0	0	0.000481823
hsa-miR-206		0	0	0.000155991	0	0	0	0	0.000481823
hsa-miR-3622b-3p		0	0	0.000155991	0	0	0	0	0.000481823
hsa-miR-378i		0	0	0	0	0.000100902	0	0	0.000481823
hsa-miR-6746-3p		0	0	0	0	0.000100902	0	0	0.000481823
hsa-miR-6876-5p		0	0	0	0	0	0	0.000121875	0.000481823
hsa-miR-6834-5p		0	0	0.000155991	0	0	0	0	0.000481823
hsa-miR-939-3p		0	0	0	0.000137774	0	0	0.000121875	0
hsa-miR-4690-3p		0	0	0	0.000137774	0	0	0.000121875	0
hsa-miR-4772-5p		0	0	0	0.000275548	0	0	0	0
hsa-miR-510-5p		0	0.000391979	0	0.000137774	0	0	0	0
hsa-miR-548c-3p		8.80869e-05	0	0	0.000137774	0	0	0	0
hsa-miR-6499-5p		8.80869e-05	0	0	0.000137774	0	0	0	0
hsa-miR-514b-5p		0	0	0	0.000137774	0	0.000110318	0	0
hsa-miR-371b-5p		0	0	0	0.000137774	0	0.000110318	0	0
hsa-miR-5584-3p		0	0	0	0.000137774	0	0.000110318	0	0
hsa-miR-624-3p		0	0	0	0.000137774	0.000100902	0	0	0
hsa-miR-3617-3p		0	0	0	0.000137774	0.000100902	0	0	0
hsa-miR-4524a-3p		0	0	0	0	0	0	0.000243751	0
hsa-miR-6768-3p		0	0	0	0	0	0	0.000243751	0
hsa-miR-6862-3p		0	0	0	0	0	0	0.000243751	0
hsa-miR-124-3p		0	0	0	0.000137774	0	0	0.000121875	0
hsa-miR-573		8.80869e-05	0	0	0	0	0	0.000121875	0
hsa-miR-3191-3p		8.80869e-05	0	0	0	0	0	0.000121875	0
hsa-miR-3064-3p		0	0	0	0	0	0.000110318	0.000121875	0
hsa-miR-505-5p		0	0	0.000155991	0	0	0	0.000121875	0
hsa-miR-4712-5p		0	0	0.000155991	0	0	0	0.000121875	0
hsa-miR-4733-3p		0	0	0.000155991	0	0	0	0.000121875	0
hsa-miR-6723-5p		0	0	0.000155991	0	0	0	0.000121875	0
hsa-miR-7854-3p		0	0	0	0	0	0	0.000243751	0
hsa-miR-4731-5p		0	0	0	0.000137774	0	0	0.000121875	0
hsa-miR-6889-5p		0	0	0	0.000137774	0	0	0.000121875	0
hsa-miR-3677-5p		0	0.000391979	0	0	0	0	0.000121875	0
hsa-miR-1224-3p		0	0	0	0	0	0.000110318	0.000121875	0
hsa-miR-129-1-3p		0	0	0.000155991	0	0	0	0.000121875	0
hsa-miR-1228-3p		0	0	0.000155991	0	0	0	0.000121875	0
hsa-miR-6818-5p		0	0	0.000155991	0	0	0	0.000121875	0
hsa-miR-4677-5p		0	0	0	0	0	0.000110318	0.000121875	0
hsa-miR-6885-3p		0	0	0	0	0	0.000110318	0.000121875	0
hsa-miR-3141		0	0	0	0	0.000100902	0	0.000121875	0
hsa-miR-3920		0	0	0	0	0.000100902	0	0.000121875	0
hsa-miR-6749-3p		0	0	0	0	0.000100902	0	0.000121875	0
hsa-miR-1249-5p		0	0	0	0	0.000100902	0	0.000121875	0
hsa-miR-5584-5p		0	0	0	0	0.000100902	0	0.000121875	0
hsa-miR-6728-5p		0	0	0	0	0.000100902	0	0.000121875	0
hsa-miR-6781-3p		0	0	0	0	0.000100902	0	0.000121875	0
hsa-miR-3130-3p		8.80869e-05	0	0	0.000137774	0	0	0	0
hsa-miR-541-3p		0	0	0.000155991	0.000137774	0	0	0	0
hsa-miR-4659b-3p		0	0	0	0.000137774	0	0.000110318	0	0
hsa-miR-6735-3p		0	0	0	0.000137774	0	0.000110318	0	0
hsa-miR-489-5p		0	0	0	0.000137774	0.000100902	0	0	0
hsa-miR-548aq-5p		0	0.000783957	0	0	0	0	0	0
hsa-miR-4636		0	0.000391979	0	0	0	0.000110318	0	0
hsa-miR-656-5p		0	0.000391979	0.000155991	0	0	0	0	0
hsa-miR-6502-5p		0	0.000391979	0	0	0	0.000110318	0	0
hsa-miR-4800-5p		8.80869e-05	0.000391979	0	0	0	0	0	0
hsa-miR-3921		0.000176174	0	0	0	0	0	0	0
hsa-miR-592		0.000176174	0	0	0	0	0	0	0
hsa-miR-3660		0.000176174	0	0	0	0	0	0	0
hsa-miR-5699-3p		0.000176174	0	0	0	0	0	0	0
hsa-miR-6715b-3p		8.80869e-05	0	0.000155991	0	0	0	0	0
hsa-miR-1273h-3p		8.80869e-05	0	0	0	0.000100902	0	0	0
hsa-miR-4511		8.80869e-05	0	0	0	0.000100902	0	0	0
hsa-miR-5191		0.000176174	0	0	0	0	0	0	0
hsa-miR-6866-3p		0.000176174	0	0	0	0	0	0	0
hsa-miR-5009-5p		8.80869e-05	0	0.000155991	0	0	0	0	0
hsa-miR-3174		8.80869e-05	0	0	0	0	0.000110318	0	0
hsa-miR-891a-5p		8.80869e-05	0	0	0	0.000100902	0	0	0
hsa-miR-3685		8.80869e-05	0	0	0	0.000100902	0	0	0
hsa-miR-6730-5p		8.80869e-05	0	0	0	0.000100902	0	0	0
hsa-miR-6789-5p		8.80869e-05	0	0	0	0.000100902	0	0	0
hsa-miR-509-3-5p		0	0	0.000155991	0	0	0.000110318	0	0
hsa-miR-4748		0	0	0.000155991	0	0	0.000110318	0	0
hsa-miR-6830-3p		0	0	0	0	0	0.000220636	0	0
hsa-miR-6882-5p		0	0	0	0	0	0.000220636	0	0
hsa-miR-3591-3p		0	0	0	0	0.000100902	0.000110318	0	0
hsa-miR-6757-3p		0	0	0	0	0.000100902	0.000110318	0	0
hsa-miR-4779		0	0	0	0	0.000100902	0.000110318	0	0
hsa-miR-5090		0	0	0	0	0.000100902	0.000110318	0	0
hsa-miR-6507-5p		0	0	0	0	0.000100902	0.000110318	0	0
hsa-miR-3190-3p		0	0	0.000311981	0	0	0	0	0
hsa-miR-6825-5p		0	0	0.000311981	0	0	0	0	0
hsa-miR-6793-5p		0	0	0.000155991	0	0	0.000110318	0	0
hsa-miR-642a-3p		0	0	0.000155991	0	0.000100902	0	0	0
hsa-miR-1266-5p		0	0	0.000311981	0	0	0	0	0
hsa-miR-3126-5p		0	0	0.000155991	0	0	0.000110318	0	0
hsa-miR-4676-5p		0	0	0.000155991	0	0	0.000110318	0	0
hsa-miR-4684-5p		0	0	0.000155991	0	0	0.000110318	0	0
hsa-miR-6787-3p		0	0	0.000155991	0	0	0.000110318	0	0
hsa-miR-4796-5p		0	0	0.000155991	0	0.000100902	0	0	0
hsa-miR-4637		0	0	0.000155991	0	0.000100902	0	0	0
hsa-miR-6855-5p		0	0	0.000155991	0	0.000100902	0	0	0
hsa-miR-4521		0	0	0	0	0	0.000220636	0	0
hsa-miR-2276-5p		0	0	0	0	0.000100902	0.000110318	0	0
hsa-miR-6812-5p		0	0	0	0	0.000100902	0.000110318	0	0
hsa-miR-1236-5p		0	0	0	0	0.000100902	0.000110318	0	0
hsa-miR-4498		0	0	0	0	0.000100902	0.000110318	0	0
hsa-miR-4714-3p		0	0	0	0	0.000100902	0.000110318	0	0
hsa-miR-4728-5p		0	0	0	0	0.000201803	0	0	0
hsa-miR-508-5p		0	0	0	0	0.000201803	0	0	0
hsa-miR-4640-3p		0	0	0	0	0.000201803	0	0	0
hsa-miR-2467-3p		0	0	0	0	0.000201803	0	0	0
hsa-miR-3149		0	0	0	0	0.000201803	0	0	0
hsa-miR-4658		0	0	0	0	0.000201803	0	0	0
hsa-miR-5690		0	0	0	0	0.000201803	0	0	0
hsa-miR-6819-3p		0	0	0	0	0.000201803	0	0	0
hsa-miR-6877-5p		0	0	0	0	0.000201803	0	0	0
hsa-miR-7110-3p		0	0	0	0	0.000201803	0	0	0
hsa-miR-1273c		0	0	0	0	0	0	0	0.000481823
hsa-miR-548x-3p		0	0	0	0	0	0	0	0.000481823
hsa-miR-3607-5p		0	0	0	0	0	0	0	0.000481823
hsa-miR-3622a-5p		0	0	0	0	0	0	0	0.000481823
hsa-miR-4642		0	0	0	0	0	0	0	0.000481823
hsa-miR-4649-3p		0	0	0	0	0	0	0	0.000481823
hsa-miR-4726-3p		0	0	0	0	0	0	0	0.000481823
hsa-miR-4999-3p		0	0	0	0	0	0	0	0.000481823
hsa-miR-6515-3p		0	0	0	0	0	0	0	0.000481823
hsa-miR-1255b-2-3p		0	0	0	0	0	0	0	0.000481823
hsa-miR-4795-5p		0	0	0	0	0	0	0	0.000481823
hsa-miR-4799-5p		0	0	0	0	0	0	0	0.000481823
hsa-miR-7110-5p		0	0	0	0	0	0	0	0.000481823
hsa-miR-365b-5p		0	0	0	0.000137774	0	0	0	0
hsa-miR-513a-3p		0	0	0	0.000137774	0	0	0	0
hsa-miR-507		0	0	0	0.000137774	0	0	0	0
hsa-miR-597-3p		0	0	0	0.000137774	0	0	0	0
hsa-miR-1264		0	0	0	0.000137774	0	0	0	0
hsa-miR-1256		0	0	0	0.000137774	0	0	0	0
hsa-miR-3912-5p		0	0	0	0.000137774	0	0	0	0
hsa-miR-548ac		0	0	0	0.000137774	0	0	0	0
hsa-miR-378h		0	0	0	0.000137774	0	0	0	0
hsa-miR-4704-3p		0	0	0	0.000137774	0	0	0	0
hsa-miR-4738-3p		0	0	0	0.000137774	0	0	0	0
hsa-miR-4749-5p		0	0	0	0.000137774	0	0	0	0
hsa-miR-4783-3p		0	0	0	0.000137774	0	0	0	0
hsa-miR-4793-3p		0	0	0	0.000137774	0	0	0	0
hsa-miR-6793-3p		0	0	0	0.000137774	0	0	0	0
hsa-miR-6780b-3p		0	0	0	0.000137774	0	0	0	0
hsa-miR-1909-3p		0	0	0	0	0	0	0.000121875	0
hsa-miR-1913		0	0	0	0	0	0	0.000121875	0
hsa-miR-3136-3p		0	0	0	0	0	0	0.000121875	0
hsa-miR-3176		0	0	0	0	0	0	0.000121875	0
hsa-miR-3910		0	0	0	0	0	0	0.000121875	0
hsa-miR-676-5p		0	0	0	0	0	0	0.000121875	0
hsa-miR-548aj-3p		0	0	0	0	0	0	0.000121875	0
hsa-miR-4470		0	0	0	0	0	0	0.000121875	0
hsa-miR-4667-5p		0	0	0	0	0	0	0.000121875	0
hsa-miR-4689		0	0	0	0	0	0	0.000121875	0
hsa-miR-548ap-3p		0	0	0	0	0	0	0.000121875	0
hsa-miR-5008-5p		0	0	0	0	0	0	0.000121875	0
hsa-miR-6802-3p		0	0	0	0	0	0	0.000121875	0
hsa-miR-6814-3p		0	0	0	0	0	0	0.000121875	0
hsa-miR-6824-3p		0	0	0	0	0	0	0.000121875	0
hsa-miR-6894-3p		0	0	0	0	0	0	0.000121875	0
hsa-miR-7107-5p		0	0	0	0	0	0	0.000121875	0
hsa-miR-875-5p		0	0	0	0	0	0	0.000121875	0
hsa-miR-3124-3p		0	0	0	0	0	0	0.000121875	0
hsa-miR-4640-5p		0	0	0	0	0	0	0.000121875	0
hsa-miR-4641		0	0	0	0	0	0	0.000121875	0
hsa-miR-4684-3p		0	0	0	0	0	0	0.000121875	0
hsa-miR-4755-5p		0	0	0	0	0	0	0.000121875	0
hsa-miR-6514-3p		0	0	0	0	0	0	0.000121875	0
hsa-miR-6732-5p		0	0	0	0	0	0	0.000121875	0
hsa-miR-6785-3p		0	0	0	0	0	0	0.000121875	0
hsa-miR-6791-3p		0	0	0	0	0	0	0.000121875	0
hsa-miR-6809-5p		0	0	0	0	0	0	0.000121875	0
hsa-miR-6810-5p		0	0	0	0	0	0	0.000121875	0
hsa-miR-6878-5p		0	0	0	0	0	0	0.000121875	0
hsa-miR-7851-3p		0	0	0	0	0	0	0.000121875	0
hsa-miR-96-3p		0	0	0	0.000137774	0	0	0	0
hsa-miR-559		0	0	0	0.000137774	0	0	0	0
hsa-miR-580-5p		0	0	0	0.000137774	0	0	0	0
hsa-miR-651-3p		0	0	0	0.000137774	0	0	0	0
hsa-miR-1273a		0	0	0	0.000137774	0	0	0	0
hsa-miR-3140-5p		0	0	0	0.000137774	0	0	0	0
hsa-miR-550b-3p		0	0	0	0.000137774	0	0	0	0
hsa-miR-3135b		0	0	0	0.000137774	0	0	0	0
hsa-miR-4474-5p		0	0	0	0.000137774	0	0	0	0
hsa-miR-4767		0	0	0	0.000137774	0	0	0	0
hsa-miR-5000-5p		0	0	0	0.000137774	0	0	0	0
hsa-miR-5585-5p		0	0	0	0.000137774	0	0	0	0
hsa-miR-6721-5p		0	0	0	0.000137774	0	0	0	0
hsa-miR-6782-3p		0	0	0	0.000137774	0	0	0	0
hsa-miR-6816-5p		0	0	0	0.000137774	0	0	0	0
hsa-miR-3194-5p		0	0.000391979	0	0	0	0	0	0
hsa-miR-6511a-5p		0	0.000391979	0	0	0	0	0	0
hsa-miR-6815-5p		0	0.000391979	0	0	0	0	0	0
hsa-miR-6877-3p		0	0.000391979	0	0	0	0	0	0
hsa-miR-18b-3p		0	0.000391979	0	0	0	0	0	0
hsa-miR-3186-5p		0	0.000391979	0	0	0	0	0	0
hsa-miR-500b-3p		0	0.000391979	0	0	0	0	0	0
hsa-miR-3607-3p		0	0.000391979	0	0	0	0	0	0
hsa-miR-4726-5p		0	0.000391979	0	0	0	0	0	0
hsa-miR-4730		0	0.000391979	0	0	0	0	0	0
hsa-miR-6764-3p		0	0.000391979	0	0	0	0	0	0
hsa-miR-3177-3p		8.80869e-05	0	0	0	0	0	0	0
hsa-miR-3200-5p		8.80869e-05	0	0	0	0	0	0	0
hsa-miR-3913-5p		8.80869e-05	0	0	0	0	0	0	0
hsa-miR-4446-3p		8.80869e-05	0	0	0	0	0	0	0
hsa-miR-4539		8.80869e-05	0	0	0	0	0	0	0
hsa-miR-4657		8.80869e-05	0	0	0	0	0	0	0
hsa-miR-4720-5p		8.80869e-05	0	0	0	0	0	0	0
hsa-miR-451b		8.80869e-05	0	0	0	0	0	0	0
hsa-miR-4803		8.80869e-05	0	0	0	0	0	0	0
hsa-miR-5189-5p		8.80869e-05	0	0	0	0	0	0	0
hsa-miR-5685		8.80869e-05	0	0	0	0	0	0	0
hsa-miR-5696		8.80869e-05	0	0	0	0	0	0	0
hsa-miR-6503-3p		8.80869e-05	0	0	0	0	0	0	0
hsa-miR-6727-5p		8.80869e-05	0	0	0	0	0	0	0
hsa-miR-6748-5p		8.80869e-05	0	0	0	0	0	0	0
hsa-miR-6838-5p		8.80869e-05	0	0	0	0	0	0	0
hsa-miR-449b-5p		8.80869e-05	0	0	0	0	0	0	0
hsa-miR-548g-3p		8.80869e-05	0	0	0	0	0	0	0
hsa-miR-3150a-5p		8.80869e-05	0	0	0	0	0	0	0
hsa-miR-3160-5p		8.80869e-05	0	0	0	0	0	0	0
hsa-miR-3160-3p		8.80869e-05	0	0	0	0	0	0	0
hsa-miR-3180-3p		8.80869e-05	0	0	0	0	0	0	0
hsa-miR-3672		8.80869e-05	0	0	0	0	0	0	0
hsa-miR-3941		8.80869e-05	0	0	0	0	0	0	0
hsa-miR-548al		8.80869e-05	0	0	0	0	0	0	0
hsa-miR-4522		8.80869e-05	0	0	0	0	0	0	0
hsa-miR-4659a-5p		8.80869e-05	0	0	0	0	0	0	0
hsa-miR-4757-3p		8.80869e-05	0	0	0	0	0	0	0
hsa-miR-6500-5p		8.80869e-05	0	0	0	0	0	0	0
hsa-miR-6737-3p		8.80869e-05	0	0	0	0	0	0	0
hsa-miR-6773-5p		8.80869e-05	0	0	0	0	0	0	0
hsa-miR-6799-5p		8.80869e-05	0	0	0	0	0	0	0
hsa-miR-889-5p		0	0	0	0	0	0.000110318	0	0
hsa-miR-708-3p		0	0	0	0	0	0.000110318	0	0
hsa-miR-1243		0	0	0	0	0	0.000110318	0	0
hsa-miR-1265		0	0	0	0	0	0.000110318	0	0
hsa-miR-323b-5p		0	0	0	0	0	0.000110318	0	0
hsa-miR-3691-5p		0	0	0	0	0	0.000110318	0	0
hsa-miR-3180		0	0	0	0	0	0.000110318	0	0
hsa-miR-4507		0	0	0	0	0	0.000110318	0	0
hsa-miR-4529-3p		0	0	0	0	0	0.000110318	0	0
hsa-miR-548an		0	0	0	0	0	0.000110318	0	0
hsa-miR-4672		0	0	0	0	0	0.000110318	0	0
hsa-miR-5002-5p		0	0	0	0	0	0.000110318	0	0
hsa-miR-5094		0	0	0	0	0	0.000110318	0	0
hsa-miR-5096		0	0	0	0	0	0.000110318	0	0
hsa-miR-6726-5p		0	0	0	0	0	0.000110318	0	0
hsa-miR-6768-5p		0	0	0	0	0	0.000110318	0	0
hsa-miR-6775-3p		0	0	0	0	0	0.000110318	0	0
hsa-miR-6786-3p		0	0	0	0	0	0.000110318	0	0
hsa-miR-6796-5p		0	0	0	0	0	0.000110318	0	0
hsa-miR-6798-5p		0	0	0	0	0	0.000110318	0	0
hsa-miR-6801-5p		0	0	0	0	0	0.000110318	0	0
hsa-miR-7113-3p		0	0	0	0	0	0.000110318	0	0
hsa-miR-1273h-5p		0	0	0	0	0	0.000110318	0	0
hsa-miR-208a-3p		0	0	0.000155991	0	0	0	0	0
hsa-miR-200a-5p		0	0	0.000155991	0	0	0	0	0
hsa-miR-345-3p		0	0	0.000155991	0	0	0	0	0
hsa-miR-939-5p		0	0	0.000155991	0	0	0	0	0
hsa-miR-3118		0	0	0.000155991	0	0	0	0	0
hsa-miR-4745-3p		0	0	0.000155991	0	0	0	0	0
hsa-miR-4753-5p		0	0	0.000155991	0	0	0	0	0
hsa-miR-4754		0	0	0.000155991	0	0	0	0	0
hsa-miR-4766-3p		0	0	0.000155991	0	0	0	0	0
hsa-miR-4786-5p		0	0	0.000155991	0	0	0	0	0
hsa-miR-5008-3p		0	0	0.000155991	0	0	0	0	0
hsa-miR-6795-5p		0	0	0.000155991	0	0	0	0	0
hsa-miR-499a-3p		0	0	0.000155991	0	0	0	0	0
hsa-miR-1292-3p		0	0	0.000155991	0	0	0	0	0
hsa-miR-548t-5p		0	0	0.000155991	0	0	0	0	0
hsa-miR-3153		0	0	0.000155991	0	0	0	0	0
hsa-miR-3687		0	0	0.000155991	0	0	0	0	0
hsa-miR-4428		0	0	0.000155991	0	0	0	0	0
hsa-miR-4655-5p		0	0	0.000155991	0	0	0	0	0
hsa-miR-4762-5p		0	0	0.000155991	0	0	0	0	0
hsa-miR-1245b-5p		0	0	0.000155991	0	0	0	0	0
hsa-miR-6780a-5p		0	0	0.000155991	0	0	0	0	0
hsa-miR-6798-3p		0	0	0.000155991	0	0	0	0	0
hsa-miR-6822-3p		0	0	0.000155991	0	0	0	0	0
hsa-miR-6870-3p		0	0	0.000155991	0	0	0	0	0
hsa-miR-6887-5p		0	0	0.000155991	0	0	0	0	0
hsa-miR-6894-5p		0	0	0.000155991	0	0	0	0	0
hsa-miR-4433b-5p		0	0	0.000155991	0	0	0	0	0
hsa-miR-504-3p		0	0	0	0	0	0.000110318	0	0
hsa-miR-551b-5p		0	0	0	0	0	0.000110318	0	0
hsa-miR-581		0	0	0	0	0	0.000110318	0	0
hsa-miR-1178-3p		0	0	0	0	0	0.000110318	0	0
hsa-miR-1229-5p		0	0	0	0	0	0.000110318	0	0
hsa-miR-1233-3p		0	0	0	0	0	0.000110318	0	0
hsa-miR-3155a		0	0	0	0	0	0.000110318	0	0
hsa-miR-3198		0	0	0	0	0	0.000110318	0	0
hsa-miR-1273e		0	0	0	0	0	0.000110318	0	0
hsa-miR-4638-5p		0	0	0	0	0	0.000110318	0	0
hsa-miR-4638-3p		0	0	0	0	0	0.000110318	0	0
hsa-miR-4646-5p		0	0	0	0	0	0.000110318	0	0
hsa-miR-4654		0	0	0	0	0	0.000110318	0	0
hsa-miR-4709-3p		0	0	0	0	0	0.000110318	0	0
hsa-miR-4753-3p		0	0	0	0	0	0.000110318	0	0
hsa-miR-4778-3p		0	0	0	0	0	0.000110318	0	0
hsa-miR-5006-3p		0	0	0	0	0	0.000110318	0	0
hsa-miR-5092		0	0	0	0	0	0.000110318	0	0
hsa-miR-6750-5p		0	0	0	0	0	0.000110318	0	0
hsa-miR-6764-5p		0	0	0	0	0	0.000110318	0	0
hsa-miR-6842-5p		0	0	0	0	0	0.000110318	0	0
hsa-miR-6847-3p		0	0	0	0	0	0.000110318	0	0
hsa-miR-6769b-5p		0	0	0	0	0	0.000110318	0	0
hsa-miR-6882-3p		0	0	0	0	0	0.000110318	0	0
hsa-miR-7107-3p		0	0	0	0	0	0.000110318	0	0
hsa-miR-7151-5p		0	0	0	0	0	0.000110318	0	0
hsa-miR-7703		0	0	0	0	0	0.000110318	0	0
hsa-miR-653-5p		0	0	0	0	0.000100902	0	0	0
hsa-miR-888-5p		0	0	0	0	0.000100902	0	0	0
hsa-miR-885-5p		0	0	0	0	0.000100902	0	0	0
hsa-miR-1227-3p		0	0	0	0	0.000100902	0	0	0
hsa-miR-3165		0	0	0	0	0.000100902	0	0	0
hsa-miR-3189-3p		0	0	0	0	0.000100902	0	0	0
hsa-miR-3648		0	0	0	0	0.000100902	0	0	0
hsa-miR-3680-5p		0	0	0	0	0.000100902	0	0	0
hsa-miR-3925-5p		0	0	0	0	0.000100902	0	0	0
hsa-miR-3926		0	0	0	0	0.000100902	0	0	0
hsa-miR-548ag		0	0	0	0	0.000100902	0	0	0
hsa-miR-4647		0	0	0	0	0.000100902	0	0	0
hsa-miR-4670-5p		0	0	0	0	0.000100902	0	0	0
hsa-miR-4715-5p		0	0	0	0	0.000100902	0	0	0
hsa-miR-4760-5p		0	0	0	0	0.000100902	0	0	0
hsa-miR-5004-5p		0	0	0	0	0.000100902	0	0	0
hsa-miR-6763-3p		0	0	0	0	0.000100902	0	0	0
hsa-miR-6777-3p		0	0	0	0	0.000100902	0	0	0
hsa-miR-6791-5p		0	0	0	0	0.000100902	0	0	0
hsa-miR-6810-3p		0	0	0	0	0.000100902	0	0	0
hsa-miR-6818-3p		0	0	0	0	0.000100902	0	0	0
hsa-miR-7978		0	0	0	0	0.000100902	0	0	0
hsa-miR-20b-3p		0	0	0	0	0.000100902	0	0	0
hsa-miR-602		0	0	0	0	0.000100902	0	0	0
hsa-miR-1537-5p		0	0	0	0	0.000100902	0	0	0
hsa-miR-3152-5p		0	0	0	0	0.000100902	0	0	0
hsa-miR-3651		0	0	0	0	0.000100902	0	0	0
hsa-miR-3691-3p		0	0	0	0	0.000100902	0	0	0
hsa-miR-3935		0	0	0	0	0.000100902	0	0	0
hsa-miR-4639-3p		0	0	0	0	0.000100902	0	0	0
hsa-miR-4670-3p		0	0	0	0	0.000100902	0	0	0
hsa-miR-4734		0	0	0	0	0.000100902	0	0	0
hsa-miR-4746-3p		0	0	0	0	0.000100902	0	0	0
hsa-miR-5697		0	0	0	0	0.000100902	0	0	0
hsa-miR-548ay-3p		0	0	0	0	0.000100902	0	0	0
hsa-miR-6715a-3p		0	0	0	0	0.000100902	0	0	0
hsa-miR-6741-5p		0	0	0	0	0.000100902	0	0	0
hsa-miR-6753-5p		0	0	0	0	0.000100902	0	0	0
hsa-miR-6787-5p		0	0	0	0	0.000100902	0	0	0
hsa-miR-6821-3p		0	0	0	0	0.000100902	0	0	0
hsa-miR-6823-5p		0	0	0	0	0.000100902	0	0	0
hsa-miR-6824-5p		0	0	0	0	0.000100902	0	0	0
hsa-miR-6827-3p		0	0	0	0	0.000100902	0	0	0
hsa-miR-6833-5p		0	0	0	0	0.000100902	0	0	0
hsa-miR-6854-3p		0	0	0	0	0.000100902	0	0	0
hsa-miR-6880-5p		0	0	0	0	0.000100902	0	0	0
hsa-miR-6887-3p		0	0	0	0	0.000100902	0	0	0
hsa-miR-19b-2-5p		0	0	0	0	0	0	0	0
hsa-miR-92a-2-5p		0	0	0	0	0	0	0	0
hsa-miR-106a-3p		0	0	0	0	0	0	0	0
hsa-miR-198		0	0	0	0	0	0	0	0
hsa-miR-208a-5p		0	0	0	0	0	0	0	0
hsa-miR-147a		0	0	0	0	0	0	0	0
hsa-miR-7-2-3p		0	0	0	0	0	0	0	0
hsa-miR-187-5p		0	0	0	0	0	0	0	0
hsa-miR-211-3p		0	0	0	0	0	0	0	0
hsa-miR-218-1-3p		0	0	0	0	0	0	0	0
hsa-miR-200b-5p		0	0	0	0	0	0	0	0
hsa-miR-122-3p		0	0	0	0	0	0	0	0
hsa-miR-124-5p		0	0	0	0	0	0	0	0
hsa-miR-130a-5p		0	0	0	0	0	0	0	0
hsa-miR-135a-3p		0	0	0	0	0	0	0	0
hsa-miR-138-2-3p		0	0	0	0	0	0	0	0
hsa-miR-153-5p		0	0	0	0	0	0	0	0
hsa-miR-146a-3p		0	0	0	0	0	0	0	0
hsa-miR-155-3p		0	0	0	0	0	0	0	0
hsa-miR-128-2-5p		0	0	0	0	0	0	0	0
hsa-miR-302a-5p		0	0	0	0	0	0	0	0
hsa-miR-302a-3p		0	0	0	0	0	0	0	0
hsa-miR-219a-2-3p		0	0	0	0	0	0	0	0
hsa-miR-363-5p		0	0	0	0	0	0	0	0
hsa-miR-302b-5p		0	0	0	0	0	0	0	0
hsa-miR-302b-3p		0	0	0	0	0	0	0	0
hsa-miR-302c-5p		0	0	0	0	0	0	0	0
hsa-miR-302c-3p		0	0	0	0	0	0	0	0
hsa-miR-302d-5p		0	0	0	0	0	0	0	0
hsa-miR-302d-3p		0	0	0	0	0	0	0	0
hsa-miR-367-5p		0	0	0	0	0	0	0	0
hsa-miR-367-3p		0	0	0	0	0	0	0	0
hsa-miR-380-5p		0	0	0	0	0	0	0	0
hsa-miR-383-5p		0	0	0	0	0	0	0	0
hsa-miR-383-3p		0	0	0	0	0	0	0	0
hsa-miR-328-5p		0	0	0	0	0	0	0	0
hsa-miR-325		0	0	0	0	0	0	0	0
hsa-miR-384		0	0	0	0	0	0	0	0
hsa-miR-448		0	0	0	0	0	0	0	0
hsa-miR-452-3p		0	0	0	0	0	0	0	0
hsa-miR-412-3p		0	0	0	0	0	0	0	0
hsa-miR-488-5p		0	0	0	0	0	0	0	0
hsa-miR-202-3p		0	0	0	0	0	0	0	0
hsa-miR-492		0	0	0	0	0	0	0	0
hsa-miR-181d-3p		0	0	0	0	0	0	0	0
hsa-miR-516b-3p		0	0	0	0	0	0	0	0
hsa-miR-516a-3p		0	0	0	0	0	0	0	0
hsa-miR-502-5p		0	0	0	0	0	0	0	0
hsa-miR-513a-5p		0	0	0	0	0	0	0	0
hsa-miR-506-5p		0	0	0	0	0	0	0	0
hsa-miR-506-3p		0	0	0	0	0	0	0	0
hsa-miR-509-5p		0	0	0	0	0	0	0	0
hsa-miR-510-3p		0	0	0	0	0	0	0	0
hsa-miR-552-5p		0	0	0	0	0	0	0	0
hsa-miR-552-3p		0	0	0	0	0	0	0	0
hsa-miR-553		0	0	0	0	0	0	0	0
hsa-miR-554		0	0	0	0	0	0	0	0
hsa-miR-555		0	0	0	0	0	0	0	0
hsa-miR-557		0	0	0	0	0	0	0	0
hsa-miR-558		0	0	0	0	0	0	0	0
hsa-miR-562		0	0	0	0	0	0	0	0
hsa-miR-563		0	0	0	0	0	0	0	0
hsa-miR-564		0	0	0	0	0	0	0	0
hsa-miR-566		0	0	0	0	0	0	0	0
hsa-miR-567		0	0	0	0	0	0	0	0
hsa-miR-568		0	0	0	0	0	0	0	0
hsa-miR-569		0	0	0	0	0	0	0	0
hsa-miR-571		0	0	0	0	0	0	0	0
hsa-miR-572		0	0	0	0	0	0	0	0
hsa-miR-575		0	0	0	0	0	0	0	0
hsa-miR-577		0	0	0	0	0	0	0	0
hsa-miR-578		0	0	0	0	0	0	0	0
hsa-miR-583		0	0	0	0	0	0	0	0
hsa-miR-585-3p		0	0	0	0	0	0	0	0
hsa-miR-587		0	0	0	0	0	0	0	0
hsa-miR-588		0	0	0	0	0	0	0	0
hsa-miR-591		0	0	0	0	0	0	0	0
hsa-miR-593-5p		0	0	0	0	0	0	0	0
hsa-miR-593-3p		0	0	0	0	0	0	0	0
hsa-miR-595		0	0	0	0	0	0	0	0
hsa-miR-596		0	0	0	0	0	0	0	0
hsa-miR-598-5p		0	0	0	0	0	0	0	0
hsa-miR-599		0	0	0	0	0	0	0	0
hsa-miR-548a-5p		0	0	0	0	0	0	0	0
hsa-miR-600		0	0	0	0	0	0	0	0
hsa-miR-601		0	0	0	0	0	0	0	0
hsa-miR-603		0	0	0	0	0	0	0	0
hsa-miR-604		0	0	0	0	0	0	0	0
hsa-miR-605-5p		0	0	0	0	0	0	0	0
hsa-miR-605-3p		0	0	0	0	0	0	0	0
hsa-miR-606		0	0	0	0	0	0	0	0
hsa-miR-607		0	0	0	0	0	0	0	0
hsa-miR-608		0	0	0	0	0	0	0	0
hsa-miR-609		0	0	0	0	0	0	0	0
hsa-miR-610		0	0	0	0	0	0	0	0
hsa-miR-611		0	0	0	0	0	0	0	0
hsa-miR-612		0	0	0	0	0	0	0	0
hsa-miR-613		0	0	0	0	0	0	0	0
hsa-miR-614		0	0	0	0	0	0	0	0
hsa-miR-617		0	0	0	0	0	0	0	0
hsa-miR-618		0	0	0	0	0	0	0	0
hsa-miR-619-3p		0	0	0	0	0	0	0	0
hsa-miR-620		0	0	0	0	0	0	0	0
hsa-miR-621		0	0	0	0	0	0	0	0
hsa-miR-622		0	0	0	0	0	0	0	0
hsa-miR-623		0	0	0	0	0	0	0	0
hsa-miR-626		0	0	0	0	0	0	0	0
hsa-miR-630		0	0	0	0	0	0	0	0
hsa-miR-631		0	0	0	0	0	0	0	0
hsa-miR-632		0	0	0	0	0	0	0	0
hsa-miR-633		0	0	0	0	0	0	0	0
hsa-miR-634		0	0	0	0	0	0	0	0
hsa-miR-635		0	0	0	0	0	0	0	0
hsa-miR-637		0	0	0	0	0	0	0	0
hsa-miR-638		0	0	0	0	0	0	0	0
hsa-miR-639		0	0	0	0	0	0	0	0
hsa-miR-640		0	0	0	0	0	0	0	0
hsa-miR-644a		0	0	0	0	0	0	0	0
hsa-miR-645		0	0	0	0	0	0	0	0
hsa-miR-646		0	0	0	0	0	0	0	0
hsa-miR-647		0	0	0	0	0	0	0	0
hsa-miR-648		0	0	0	0	0	0	0	0
hsa-miR-649		0	0	0	0	0	0	0	0
hsa-miR-650		0	0	0	0	0	0	0	0
hsa-miR-661		0	0	0	0	0	0	0	0
hsa-miR-662		0	0	0	0	0	0	0	0
hsa-miR-663a		0	0	0	0	0	0	0	0
hsa-miR-449b-3p		0	0	0	0	0	0	0	0
hsa-miR-549a		0	0	0	0	0	0	0	0
hsa-miR-657		0	0	0	0	0	0	0	0
hsa-miR-658		0	0	0	0	0	0	0	0
hsa-miR-659-3p		0	0	0	0	0	0	0	0
hsa-miR-758-5p		0	0	0	0	0	0	0	0
hsa-miR-668-5p		0	0	0	0	0	0	0	0
hsa-miR-1224-5p		0	0	0	0	0	0	0	0
hsa-miR-151b		0	0	0	0	0	0	0	0
hsa-miR-1468-3p		0	0	0	0	0	0	0	0
hsa-miR-1301-5p		0	0	0	0	0	0	0	0
hsa-miR-449c-3p		0	0	0	0	0	0	0	0
hsa-miR-762		0	0	0	0	0	0	0	0
hsa-miR-802		0	0	0	0	0	0	0	0
hsa-miR-670-5p		0	0	0	0	0	0	0	0
hsa-miR-670-3p		0	0	0	0	0	0	0	0
hsa-miR-1298-5p		0	0	0	0	0	0	0	0
hsa-miR-1298-3p		0	0	0	0	0	0	0	0
hsa-miR-2113		0	0	0	0	0	0	0	0
hsa-miR-761		0	0	0	0	0	0	0	0
hsa-miR-764		0	0	0	0	0	0	0	0
hsa-miR-759		0	0	0	0	0	0	0	0
hsa-miR-765		0	0	0	0	0	0	0	0
hsa-miR-298		0	0	0	0	0	0	0	0
hsa-miR-891a-3p		0	0	0	0	0	0	0	0
hsa-miR-300		0	0	0	0	0	0	0	0
hsa-miR-892a		0	0	0	0	0	0	0	0
hsa-miR-890		0	0	0	0	0	0	0	0
hsa-miR-891b		0	0	0	0	0	0	0	0
hsa-miR-888-3p		0	0	0	0	0	0	0	0
hsa-miR-892b		0	0	0	0	0	0	0	0
hsa-miR-875-3p		0	0	0	0	0	0	0	0
hsa-miR-885-3p		0	0	0	0	0	0	0	0
hsa-miR-887-5p		0	0	0	0	0	0	0	0
hsa-miR-208b-5p		0	0	0	0	0	0	0	0
hsa-miR-208b-3p		0	0	0	0	0	0	0	0
hsa-miR-920		0	0	0	0	0	0	0	0
hsa-miR-921		0	0	0	0	0	0	0	0
hsa-miR-922		0	0	0	0	0	0	0	0
hsa-miR-924		0	0	0	0	0	0	0	0
hsa-miR-936		0	0	0	0	0	0	0	0
hsa-miR-937-5p		0	0	0	0	0	0	0	0
hsa-miR-938		0	0	0	0	0	0	0	0
hsa-miR-943		0	0	0	0	0	0	0	0
hsa-miR-297		0	0	0	0	0	0	0	0
hsa-miR-1178-5p		0	0	0	0	0	0	0	0
hsa-miR-1179		0	0	0	0	0	0	0	0
hsa-miR-1181		0	0	0	0	0	0	0	0
hsa-miR-1182		0	0	0	0	0	0	0	0
hsa-miR-1183		0	0	0	0	0	0	0	0
hsa-miR-1184		0	0	0	0	0	0	0	0
hsa-miR-1225-5p		0	0	0	0	0	0	0	0
hsa-miR-1225-3p		0	0	0	0	0	0	0	0
hsa-miR-1227-5p		0	0	0	0	0	0	0	0
hsa-miR-1228-5p		0	0	0	0	0	0	0	0
hsa-miR-1231		0	0	0	0	0	0	0	0
hsa-miR-1233-5p		0	0	0	0	0	0	0	0
hsa-miR-1234-3p		0	0	0	0	0	0	0	0
hsa-miR-1236-3p		0	0	0	0	0	0	0	0
hsa-miR-1237-5p		0	0	0	0	0	0	0	0
hsa-miR-1238-5p		0	0	0	0	0	0	0	0
hsa-miR-1238-3p		0	0	0	0	0	0	0	0
hsa-miR-1200		0	0	0	0	0	0	0	0
hsa-miR-1202		0	0	0	0	0	0	0	0
hsa-miR-1203		0	0	0	0	0	0	0	0
hsa-miR-663b		0	0	0	0	0	0	0	0
hsa-miR-1204		0	0	0	0	0	0	0	0
hsa-miR-1205		0	0	0	0	0	0	0	0
hsa-miR-1206		0	0	0	0	0	0	0	0
hsa-miR-1207-5p		0	0	0	0	0	0	0	0
hsa-miR-1207-3p		0	0	0	0	0	0	0	0
hsa-miR-1208		0	0	0	0	0	0	0	0
hsa-miR-548j-3p		0	0	0	0	0	0	0	0
hsa-miR-1289		0	0	0	0	0	0	0	0
hsa-miR-1291		0	0	0	0	0	0	0	0
hsa-miR-1293		0	0	0	0	0	0	0	0
hsa-miR-1297		0	0	0	0	0	0	0	0
hsa-miR-548f-3p		0	0	0	0	0	0	0	0
hsa-miR-1244		0	0	0	0	0	0	0	0
hsa-miR-1245a		0	0	0	0	0	0	0	0
hsa-miR-1250-3p		0	0	0	0	0	0	0	0
hsa-miR-1251-5p		0	0	0	0	0	0	0	0
hsa-miR-1251-3p		0	0	0	0	0	0	0	0
hsa-miR-1253		0	0	0	0	0	0	0	0
hsa-miR-1258		0	0	0	0	0	0	0	0
hsa-miR-1260a		0	0	0	0	0	0	0	0
hsa-miR-1263		0	0	0	0	0	0	0	0
hsa-miR-548m		0	0	0	0	0	0	0	0
hsa-miR-1266-3p		0	0	0	0	0	0	0	0
hsa-miR-1267		0	0	0	0	0	0	0	0
hsa-miR-1268a		0	0	0	0	0	0	0	0
hsa-miR-1269a		0	0	0	0	0	0	0	0
hsa-miR-1272		0	0	0	0	0	0	0	0
hsa-miR-1275		0	0	0	0	0	0	0	0
hsa-miR-302e		0	0	0	0	0	0	0	0
hsa-miR-302f		0	0	0	0	0	0	0	0
hsa-miR-1279		0	0	0	0	0	0	0	0
hsa-miR-1281		0	0	0	0	0	0	0	0
hsa-miR-1282		0	0	0	0	0	0	0	0
hsa-miR-1288-5p		0	0	0	0	0	0	0	0
hsa-miR-1288-3p		0	0	0	0	0	0	0	0
hsa-miR-1252-5p		0	0	0	0	0	0	0	0
hsa-miR-1252-3p		0	0	0	0	0	0	0	0
hsa-miR-1306-3p		0	0	0	0	0	0	0	0
hsa-miR-513b-3p		0	0	0	0	0	0	0	0
hsa-miR-513c-3p		0	0	0	0	0	0	0	0
hsa-miR-1321		0	0	0	0	0	0	0	0
hsa-miR-1322		0	0	0	0	0	0	0	0
hsa-miR-1324		0	0	0	0	0	0	0	0
hsa-miR-1469		0	0	0	0	0	0	0	0
hsa-miR-1470		0	0	0	0	0	0	0	0
hsa-miR-1471		0	0	0	0	0	0	0	0
hsa-miR-1539		0	0	0	0	0	0	0	0
hsa-miR-1825		0	0	0	0	0	0	0	0
hsa-miR-1827		0	0	0	0	0	0	0	0
hsa-miR-1909-5p		0	0	0	0	0	0	0	0
hsa-miR-1911-5p		0	0	0	0	0	0	0	0
hsa-miR-1911-3p		0	0	0	0	0	0	0	0
hsa-miR-1912		0	0	0	0	0	0	0	0
hsa-miR-1915-5p		0	0	0	0	0	0	0	0
hsa-miR-1915-3p		0	0	0	0	0	0	0	0
hsa-miR-1973		0	0	0	0	0	0	0	0
hsa-miR-2052		0	0	0	0	0	0	0	0
hsa-miR-2053		0	0	0	0	0	0	0	0
hsa-miR-2054		0	0	0	0	0	0	0	0
hsa-miR-2114-3p		0	0	0	0	0	0	0	0
hsa-miR-2117		0	0	0	0	0	0	0	0
hsa-miR-2681-5p		0	0	0	0	0	0	0	0
hsa-miR-2681-3p		0	0	0	0	0	0	0	0
hsa-miR-2682-3p		0	0	0	0	0	0	0	0
hsa-miR-711		0	0	0	0	0	0	0	0
hsa-miR-718		0	0	0	0	0	0	0	0
hsa-miR-2861		0	0	0	0	0	0	0	0
hsa-miR-2909		0	0	0	0	0	0	0	0
hsa-miR-3116		0	0	0	0	0	0	0	0
hsa-miR-3117-5p		0	0	0	0	0	0	0	0
hsa-miR-3117-3p		0	0	0	0	0	0	0	0
hsa-miR-3119		0	0	0	0	0	0	0	0
hsa-miR-3121-5p		0	0	0	0	0	0	0	0
hsa-miR-3122		0	0	0	0	0	0	0	0
hsa-miR-3123		0	0	0	0	0	0	0	0
hsa-miR-3124-5p		0	0	0	0	0	0	0	0
hsa-miR-3125		0	0	0	0	0	0	0	0
hsa-miR-3128		0	0	0	0	0	0	0	0
hsa-miR-3129-5p		0	0	0	0	0	0	0	0
hsa-miR-3130-5p		0	0	0	0	0	0	0	0
hsa-miR-3131		0	0	0	0	0	0	0	0
hsa-miR-3132		0	0	0	0	0	0	0	0
hsa-miR-378b		0	0	0	0	0	0	0	0
hsa-miR-3134		0	0	0	0	0	0	0	0
hsa-miR-3135a		0	0	0	0	0	0	0	0
hsa-miR-544b		0	0	0	0	0	0	0	0
hsa-miR-3138		0	0	0	0	0	0	0	0
hsa-miR-3139		0	0	0	0	0	0	0	0
hsa-miR-3142		0	0	0	0	0	0	0	0
hsa-miR-3144-5p		0	0	0	0	0	0	0	0
hsa-miR-3146		0	0	0	0	0	0	0	0
hsa-miR-3147		0	0	0	0	0	0	0	0
hsa-miR-3151-5p		0	0	0	0	0	0	0	0
hsa-miR-3151-3p		0	0	0	0	0	0	0	0
hsa-miR-3152-3p		0	0	0	0	0	0	0	0
hsa-miR-3156-5p		0	0	0	0	0	0	0	0
hsa-miR-3156-3p		0	0	0	0	0	0	0	0
hsa-miR-3161		0	0	0	0	0	0	0	0
hsa-miR-3162-3p		0	0	0	0	0	0	0	0
hsa-miR-3166		0	0	0	0	0	0	0	0
hsa-miR-3167		0	0	0	0	0	0	0	0
hsa-miR-3168		0	0	0	0	0	0	0	0
hsa-miR-3169		0	0	0	0	0	0	0	0
hsa-miR-3170		0	0	0	0	0	0	0	0
hsa-miR-3171		0	0	0	0	0	0	0	0
hsa-miR-1193		0	0	0	0	0	0	0	0
hsa-miR-3177-5p		0	0	0	0	0	0	0	0
hsa-miR-3178		0	0	0	0	0	0	0	0
hsa-miR-3181		0	0	0	0	0	0	0	0
hsa-miR-3182		0	0	0	0	0	0	0	0
hsa-miR-3183		0	0	0	0	0	0	0	0
hsa-miR-3185		0	0	0	0	0	0	0	0
hsa-miR-3189-5p		0	0	0	0	0	0	0	0
hsa-miR-320e		0	0	0	0	0	0	0	0
hsa-miR-3190-5p		0	0	0	0	0	0	0	0
hsa-miR-3191-5p		0	0	0	0	0	0	0	0
hsa-miR-3192-5p		0	0	0	0	0	0	0	0
hsa-miR-3192-3p		0	0	0	0	0	0	0	0
hsa-miR-3193		0	0	0	0	0	0	0	0
hsa-miR-3195		0	0	0	0	0	0	0	0
hsa-miR-3196		0	0	0	0	0	0	0	0
hsa-miR-3197		0	0	0	0	0	0	0	0
hsa-miR-3199		0	0	0	0	0	0	0	0
hsa-miR-3201		0	0	0	0	0	0	0	0
hsa-miR-514b-3p		0	0	0	0	0	0	0	0
hsa-miR-3202		0	0	0	0	0	0	0	0
hsa-miR-4295		0	0	0	0	0	0	0	0
hsa-miR-4296		0	0	0	0	0	0	0	0
hsa-miR-4297		0	0	0	0	0	0	0	0
hsa-miR-4293		0	0	0	0	0	0	0	0
hsa-miR-4294		0	0	0	0	0	0	0	0
hsa-miR-4301		0	0	0	0	0	0	0	0
hsa-miR-4299		0	0	0	0	0	0	0	0
hsa-miR-4298		0	0	0	0	0	0	0	0
hsa-miR-4300		0	0	0	0	0	0	0	0
hsa-miR-4304		0	0	0	0	0	0	0	0
hsa-miR-4302		0	0	0	0	0	0	0	0
hsa-miR-4303		0	0	0	0	0	0	0	0
hsa-miR-4305		0	0	0	0	0	0	0	0
hsa-miR-4306		0	0	0	0	0	0	0	0
hsa-miR-4309		0	0	0	0	0	0	0	0
hsa-miR-4307		0	0	0	0	0	0	0	0
hsa-miR-4308		0	0	0	0	0	0	0	0
hsa-miR-4310		0	0	0	0	0	0	0	0
hsa-miR-4311		0	0	0	0	0	0	0	0
hsa-miR-4312		0	0	0	0	0	0	0	0
hsa-miR-4313		0	0	0	0	0	0	0	0
hsa-miR-4315		0	0	0	0	0	0	0	0
hsa-miR-4316		0	0	0	0	0	0	0	0
hsa-miR-4314		0	0	0	0	0	0	0	0
hsa-miR-4318		0	0	0	0	0	0	0	0
hsa-miR-4319		0	0	0	0	0	0	0	0
hsa-miR-4320		0	0	0	0	0	0	0	0
hsa-miR-4317		0	0	0	0	0	0	0	0
hsa-miR-4322		0	0	0	0	0	0	0	0
hsa-miR-4321		0	0	0	0	0	0	0	0
hsa-miR-4323		0	0	0	0	0	0	0	0
hsa-miR-4324		0	0	0	0	0	0	0	0
hsa-miR-4256		0	0	0	0	0	0	0	0
hsa-miR-4257		0	0	0	0	0	0	0	0
hsa-miR-4258		0	0	0	0	0	0	0	0
hsa-miR-4259		0	0	0	0	0	0	0	0
hsa-miR-4260		0	0	0	0	0	0	0	0
hsa-miR-4253		0	0	0	0	0	0	0	0
hsa-miR-4251		0	0	0	0	0	0	0	0
hsa-miR-4254		0	0	0	0	0	0	0	0
hsa-miR-4255		0	0	0	0	0	0	0	0
hsa-miR-4252		0	0	0	0	0	0	0	0
hsa-miR-4325		0	0	0	0	0	0	0	0
hsa-miR-4326		0	0	0	0	0	0	0	0
hsa-miR-4327		0	0	0	0	0	0	0	0
hsa-miR-4261		0	0	0	0	0	0	0	0
hsa-miR-4265		0	0	0	0	0	0	0	0
hsa-miR-4266		0	0	0	0	0	0	0	0
hsa-miR-4267		0	0	0	0	0	0	0	0
hsa-miR-4262		0	0	0	0	0	0	0	0
hsa-miR-4268		0	0	0	0	0	0	0	0
hsa-miR-4269		0	0	0	0	0	0	0	0
hsa-miR-4263		0	0	0	0	0	0	0	0
hsa-miR-4264		0	0	0	0	0	0	0	0
hsa-miR-4270		0	0	0	0	0	0	0	0
hsa-miR-4271		0	0	0	0	0	0	0	0
hsa-miR-4272		0	0	0	0	0	0	0	0
hsa-miR-4273		0	0	0	0	0	0	0	0
hsa-miR-4276		0	0	0	0	0	0	0	0
hsa-miR-4275		0	0	0	0	0	0	0	0
hsa-miR-4274		0	0	0	0	0	0	0	0
hsa-miR-4281		0	0	0	0	0	0	0	0
hsa-miR-4277		0	0	0	0	0	0	0	0
hsa-miR-4279		0	0	0	0	0	0	0	0
hsa-miR-4278		0	0	0	0	0	0	0	0
hsa-miR-4280		0	0	0	0	0	0	0	0
hsa-miR-4282		0	0	0	0	0	0	0	0
hsa-miR-4285		0	0	0	0	0	0	0	0
hsa-miR-4283		0	0	0	0	0	0	0	0
hsa-miR-4284		0	0	0	0	0	0	0	0
hsa-miR-4286		0	0	0	0	0	0	0	0
hsa-miR-4287		0	0	0	0	0	0	0	0
hsa-miR-4288		0	0	0	0	0	0	0	0
hsa-miR-4292		0	0	0	0	0	0	0	0
hsa-miR-4289		0	0	0	0	0	0	0	0
hsa-miR-4290		0	0	0	0	0	0	0	0
hsa-miR-4291		0	0	0	0	0	0	0	0
hsa-miR-4329		0	0	0	0	0	0	0	0
hsa-miR-4330		0	0	0	0	0	0	0	0
hsa-miR-500b-5p		0	0	0	0	0	0	0	0
hsa-miR-4328		0	0	0	0	0	0	0	0
hsa-miR-3606-5p		0	0	0	0	0	0	0	0
hsa-miR-3606-3p		0	0	0	0	0	0	0	0
hsa-miR-3609		0	0	0	0	0	0	0	0
hsa-miR-3610		0	0	0	0	0	0	0	0
hsa-miR-3612		0	0	0	0	0	0	0	0
hsa-miR-3616-5p		0	0	0	0	0	0	0	0
hsa-miR-3616-3p		0	0	0	0	0	0	0	0
hsa-miR-3618		0	0	0	0	0	0	0	0
hsa-miR-3619-3p		0	0	0	0	0	0	0	0
hsa-miR-3621		0	0	0	0	0	0	0	0
hsa-miR-3622a-3p		0	0	0	0	0	0	0	0
hsa-miR-3622b-5p		0	0	0	0	0	0	0	0
hsa-miR-3649		0	0	0	0	0	0	0	0
hsa-miR-3650		0	0	0	0	0	0	0	0
hsa-miR-3652		0	0	0	0	0	0	0	0
hsa-miR-3653-5p		0	0	0	0	0	0	0	0
hsa-miR-3653-3p		0	0	0	0	0	0	0	0
hsa-miR-3654		0	0	0	0	0	0	0	0
hsa-miR-3655		0	0	0	0	0	0	0	0
hsa-miR-3656		0	0	0	0	0	0	0	0
hsa-miR-3658		0	0	0	0	0	0	0	0
hsa-miR-3659		0	0	0	0	0	0	0	0
hsa-miR-3663-5p		0	0	0	0	0	0	0	0
hsa-miR-3663-3p		0	0	0	0	0	0	0	0
hsa-miR-3665		0	0	0	0	0	0	0	0
hsa-miR-3666		0	0	0	0	0	0	0	0
hsa-miR-3667-5p		0	0	0	0	0	0	0	0
hsa-miR-3668		0	0	0	0	0	0	0	0
hsa-miR-3670		0	0	0	0	0	0	0	0
hsa-miR-3671		0	0	0	0	0	0	0	0
hsa-miR-3674		0	0	0	0	0	0	0	0
hsa-miR-3675-5p		0	0	0	0	0	0	0	0
hsa-miR-3675-3p		0	0	0	0	0	0	0	0
hsa-miR-3678-5p		0	0	0	0	0	0	0	0
hsa-miR-3678-3p		0	0	0	0	0	0	0	0
hsa-miR-3680-3p		0	0	0	0	0	0	0	0
hsa-miR-3681-5p		0	0	0	0	0	0	0	0
hsa-miR-3681-3p		0	0	0	0	0	0	0	0
hsa-miR-3683		0	0	0	0	0	0	0	0
hsa-miR-3686		0	0	0	0	0	0	0	0
hsa-miR-3689a-5p		0	0	0	0	0	0	0	0
hsa-miR-3689a-3p		0	0	0	0	0	0	0	0
hsa-miR-3692-5p		0	0	0	0	0	0	0	0
hsa-miR-3692-3p		0	0	0	0	0	0	0	0
hsa-miR-3713		0	0	0	0	0	0	0	0
hsa-miR-3714		0	0	0	0	0	0	0	0
hsa-miR-3907		0	0	0	0	0	0	0	0
hsa-miR-3689b-5p		0	0	0	0	0	0	0	0
hsa-miR-3689b-3p		0	0	0	0	0	0	0	0
hsa-miR-3908		0	0	0	0	0	0	0	0
hsa-miR-3914		0	0	0	0	0	0	0	0
hsa-miR-3915		0	0	0	0	0	0	0	0
hsa-miR-3916		0	0	0	0	0	0	0	0
hsa-miR-3917		0	0	0	0	0	0	0	0
hsa-miR-3919		0	0	0	0	0	0	0	0
hsa-miR-3150b-5p		0	0	0	0	0	0	0	0
hsa-miR-3150b-3p		0	0	0	0	0	0	0	0
hsa-miR-3922-5p		0	0	0	0	0	0	0	0
hsa-miR-3922-3p		0	0	0	0	0	0	0	0
hsa-miR-3923		0	0	0	0	0	0	0	0
hsa-miR-3924		0	0	0	0	0	0	0	0
hsa-miR-3927-5p		0	0	0	0	0	0	0	0
hsa-miR-3927-3p		0	0	0	0	0	0	0	0
hsa-miR-3928-5p		0	0	0	0	0	0	0	0
hsa-miR-3929		0	0	0	0	0	0	0	0
hsa-miR-3934-3p		0	0	0	0	0	0	0	0
hsa-miR-3936		0	0	0	0	0	0	0	0
hsa-miR-3937		0	0	0	0	0	0	0	0
hsa-miR-3938		0	0	0	0	0	0	0	0
hsa-miR-3942-3p		0	0	0	0	0	0	0	0
hsa-miR-3943		0	0	0	0	0	0	0	0
hsa-miR-3945		0	0	0	0	0	0	0	0
hsa-miR-642b-3p		0	0	0	0	0	0	0	0
hsa-miR-378e		0	0	0	0	0	0	0	0
hsa-miR-4417		0	0	0	0	0	0	0	0
hsa-miR-4418		0	0	0	0	0	0	0	0
hsa-miR-4419a		0	0	0	0	0	0	0	0
hsa-miR-378f		0	0	0	0	0	0	0	0
hsa-miR-4420		0	0	0	0	0	0	0	0
hsa-miR-4422		0	0	0	0	0	0	0	0
hsa-miR-4423-5p		0	0	0	0	0	0	0	0
hsa-miR-4423-3p		0	0	0	0	0	0	0	0
hsa-miR-378g		0	0	0	0	0	0	0	0
hsa-miR-4424		0	0	0	0	0	0	0	0
hsa-miR-4426		0	0	0	0	0	0	0	0
hsa-miR-4427		0	0	0	0	0	0	0	0
hsa-miR-4430		0	0	0	0	0	0	0	0
hsa-miR-548ad-3p		0	0	0	0	0	0	0	0
hsa-miR-4431		0	0	0	0	0	0	0	0
hsa-miR-4432		0	0	0	0	0	0	0	0
hsa-miR-4433a-5p		0	0	0	0	0	0	0	0
hsa-miR-4434		0	0	0	0	0	0	0	0
hsa-miR-4436a		0	0	0	0	0	0	0	0
hsa-miR-4437		0	0	0	0	0	0	0	0
hsa-miR-548ae-3p		0	0	0	0	0	0	0	0
hsa-miR-4438		0	0	0	0	0	0	0	0
hsa-miR-4439		0	0	0	0	0	0	0	0
hsa-miR-4441		0	0	0	0	0	0	0	0
hsa-miR-4442		0	0	0	0	0	0	0	0
hsa-miR-4443		0	0	0	0	0	0	0	0
hsa-miR-4444		0	0	0	0	0	0	0	0
hsa-miR-4445-5p		0	0	0	0	0	0	0	0
hsa-miR-4445-3p		0	0	0	0	0	0	0	0
hsa-miR-4446-5p		0	0	0	0	0	0	0	0
hsa-miR-4447		0	0	0	0	0	0	0	0
hsa-miR-4449		0	0	0	0	0	0	0	0
hsa-miR-4450		0	0	0	0	0	0	0	0
hsa-miR-548ah-5p		0	0	0	0	0	0	0	0
hsa-miR-4451		0	0	0	0	0	0	0	0
hsa-miR-4452		0	0	0	0	0	0	0	0
hsa-miR-4453		0	0	0	0	0	0	0	0
hsa-miR-4455		0	0	0	0	0	0	0	0
hsa-miR-4456		0	0	0	0	0	0	0	0
hsa-miR-4457		0	0	0	0	0	0	0	0
hsa-miR-4459		0	0	0	0	0	0	0	0
hsa-miR-4460		0	0	0	0	0	0	0	0
hsa-miR-4461		0	0	0	0	0	0	0	0
hsa-miR-4462		0	0	0	0	0	0	0	0
hsa-miR-4463		0	0	0	0	0	0	0	0
hsa-miR-4464		0	0	0	0	0	0	0	0
hsa-miR-4465		0	0	0	0	0	0	0	0
hsa-miR-4466		0	0	0	0	0	0	0	0
hsa-miR-4467		0	0	0	0	0	0	0	0
hsa-miR-4468		0	0	0	0	0	0	0	0
hsa-miR-4469		0	0	0	0	0	0	0	0
hsa-miR-4471		0	0	0	0	0	0	0	0
hsa-miR-4472		0	0	0	0	0	0	0	0
hsa-miR-4475		0	0	0	0	0	0	0	0
hsa-miR-4476		0	0	0	0	0	0	0	0
hsa-miR-4477a		0	0	0	0	0	0	0	0
hsa-miR-4477b		0	0	0	0	0	0	0	0
hsa-miR-4478		0	0	0	0	0	0	0	0
hsa-miR-3689c		0	0	0	0	0	0	0	0
hsa-miR-3689d		0	0	0	0	0	0	0	0
hsa-miR-3689e		0	0	0	0	0	0	0	0
hsa-miR-3689f		0	0	0	0	0	0	0	0
hsa-miR-3155b		0	0	0	0	0	0	0	0
hsa-miR-4480		0	0	0	0	0	0	0	0
hsa-miR-4481		0	0	0	0	0	0	0	0
hsa-miR-4483		0	0	0	0	0	0	0	0
hsa-miR-4485-5p		0	0	0	0	0	0	0	0
hsa-miR-4485-3p		0	0	0	0	0	0	0	0
hsa-miR-4486		0	0	0	0	0	0	0	0
hsa-miR-4487		0	0	0	0	0	0	0	0
hsa-miR-4488		0	0	0	0	0	0	0	0
hsa-miR-4489		0	0	0	0	0	0	0	0
hsa-miR-4490		0	0	0	0	0	0	0	0
hsa-miR-4491		0	0	0	0	0	0	0	0
hsa-miR-4492		0	0	0	0	0	0	0	0
hsa-miR-4493		0	0	0	0	0	0	0	0
hsa-miR-4494		0	0	0	0	0	0	0	0
hsa-miR-4495		0	0	0	0	0	0	0	0
hsa-miR-4496		0	0	0	0	0	0	0	0
hsa-miR-4497		0	0	0	0	0	0	0	0
hsa-miR-4419b		0	0	0	0	0	0	0	0
hsa-miR-4499		0	0	0	0	0	0	0	0
hsa-miR-4500		0	0	0	0	0	0	0	0
hsa-miR-4501		0	0	0	0	0	0	0	0
hsa-miR-4502		0	0	0	0	0	0	0	0
hsa-miR-4503		0	0	0	0	0	0	0	0
hsa-miR-4505		0	0	0	0	0	0	0	0
hsa-miR-4506		0	0	0	0	0	0	0	0
hsa-miR-2392		0	0	0	0	0	0	0	0
hsa-miR-4508		0	0	0	0	0	0	0	0
hsa-miR-4509		0	0	0	0	0	0	0	0
hsa-miR-4513		0	0	0	0	0	0	0	0
hsa-miR-4514		0	0	0	0	0	0	0	0
hsa-miR-4515		0	0	0	0	0	0	0	0
hsa-miR-4516		0	0	0	0	0	0	0	0
hsa-miR-4517		0	0	0	0	0	0	0	0
hsa-miR-4518		0	0	0	0	0	0	0	0
hsa-miR-4519		0	0	0	0	0	0	0	0
hsa-miR-4520-5p		0	0	0	0	0	0	0	0
hsa-miR-4520-3p		0	0	0	0	0	0	0	0
hsa-miR-4524a-5p		0	0	0	0	0	0	0	0
hsa-miR-4525		0	0	0	0	0	0	0	0
hsa-miR-4526		0	0	0	0	0	0	0	0
hsa-miR-4527		0	0	0	0	0	0	0	0
hsa-miR-4528		0	0	0	0	0	0	0	0
hsa-miR-4529-5p		0	0	0	0	0	0	0	0
hsa-miR-4530		0	0	0	0	0	0	0	0
hsa-miR-4531		0	0	0	0	0	0	0	0
hsa-miR-4532		0	0	0	0	0	0	0	0
hsa-miR-4533		0	0	0	0	0	0	0	0
hsa-miR-4534		0	0	0	0	0	0	0	0
hsa-miR-4535		0	0	0	0	0	0	0	0
hsa-miR-1587		0	0	0	0	0	0	0	0
hsa-miR-4536-5p		0	0	0	0	0	0	0	0
hsa-miR-4536-3p		0	0	0	0	0	0	0	0
hsa-miR-4537		0	0	0	0	0	0	0	0
hsa-miR-4538		0	0	0	0	0	0	0	0
hsa-miR-4540		0	0	0	0	0	0	0	0
hsa-miR-3972		0	0	0	0	0	0	0	0
hsa-miR-3973		0	0	0	0	0	0	0	0
hsa-miR-3974		0	0	0	0	0	0	0	0
hsa-miR-3975		0	0	0	0	0	0	0	0
hsa-miR-3976		0	0	0	0	0	0	0	0
hsa-miR-3977		0	0	0	0	0	0	0	0
hsa-miR-3978		0	0	0	0	0	0	0	0
hsa-miR-4632-5p		0	0	0	0	0	0	0	0
hsa-miR-4633-5p		0	0	0	0	0	0	0	0
hsa-miR-4633-3p		0	0	0	0	0	0	0	0
hsa-miR-4635		0	0	0	0	0	0	0	0
hsa-miR-4643		0	0	0	0	0	0	0	0
hsa-miR-4644		0	0	0	0	0	0	0	0
hsa-miR-4645-5p		0	0	0	0	0	0	0	0
hsa-miR-4646-3p		0	0	0	0	0	0	0	0
hsa-miR-4648		0	0	0	0	0	0	0	0
hsa-miR-4649-5p		0	0	0	0	0	0	0	0
hsa-miR-4650-5p		0	0	0	0	0	0	0	0
hsa-miR-4650-3p		0	0	0	0	0	0	0	0
hsa-miR-4651		0	0	0	0	0	0	0	0
hsa-miR-4653-5p		0	0	0	0	0	0	0	0
hsa-miR-4653-3p		0	0	0	0	0	0	0	0
hsa-miR-4655-3p		0	0	0	0	0	0	0	0
hsa-miR-4656		0	0	0	0	0	0	0	0
hsa-miR-4661-3p		0	0	0	0	0	0	0	0
hsa-miR-4659b-5p		0	0	0	0	0	0	0	0
hsa-miR-4663		0	0	0	0	0	0	0	0
hsa-miR-4665-3p		0	0	0	0	0	0	0	0
hsa-miR-4666a-5p		0	0	0	0	0	0	0	0
hsa-miR-4666a-3p		0	0	0	0	0	0	0	0
hsa-miR-4667-3p		0	0	0	0	0	0	0	0
hsa-miR-4668-5p		0	0	0	0	0	0	0	0
hsa-miR-4669		0	0	0	0	0	0	0	0
hsa-miR-4671-5p		0	0	0	0	0	0	0	0
hsa-miR-4671-3p		0	0	0	0	0	0	0	0
hsa-miR-4673		0	0	0	0	0	0	0	0
hsa-miR-4674		0	0	0	0	0	0	0	0
hsa-miR-4675		0	0	0	0	0	0	0	0
hsa-miR-4678		0	0	0	0	0	0	0	0
hsa-miR-4679		0	0	0	0	0	0	0	0
hsa-miR-4680-5p		0	0	0	0	0	0	0	0
hsa-miR-4680-3p		0	0	0	0	0	0	0	0
hsa-miR-4681		0	0	0	0	0	0	0	0
hsa-miR-4682		0	0	0	0	0	0	0	0
hsa-miR-4683		0	0	0	0	0	0	0	0
hsa-miR-4685-5p		0	0	0	0	0	0	0	0
hsa-miR-4686		0	0	0	0	0	0	0	0
hsa-miR-4687-5p		0	0	0	0	0	0	0	0
[truncated: 592 more rows]
