# Supplementary material for: Systematic comparison of small RNA library preparation protocols for next-generation sequencing
Source: BMC Genomics. 2018 Feb 5;19:118. doi: 10.1186/s12864-018-4491-6 (PMC5799908; doi:10.1186/s12864-018-4491-6)
Supplement: Supplementary file 12 — Oligonucleotides used in this study. (XLSX 9 kb) [file 12864_2018_4491_MOESM12_ESM.xlsx]

## Sheet: Feuil1
Supplementary Table S2. Oligonucleotides used in this study
Name oligoribonucleotide	5' modification	3' modification	sequence	purification
RNA1	phospate		[Phos]UGUGUUUGUGGAGAUAUGACAUC	HPLC
RNA-OMe1	phospate	2'OMe	[Phos]UGUGUUUGUGGUGAUAUGACAUC	HPLC
RNA2	phospate		[Phos]AGAUGGGACACCUUGUGACUAA	HPLC
RNA-OMe2	phospate	2'OMe	[Phos]AGAUGGGACACCUAGUGACUAA	HPLC
RNA3	phospate		[Phos]GUCCUUCCAGAUGUUCGUUAG	HPLC
RNA-OMe3	phospate	2'OMe	[Phos]GUCCUUCCAGAUGUACGUUAG	HPLC
RNA4	phospate		[Phos]UCCCUAAGGACCCACACGUUA	HPLC
RNA-OMe4	phospate	2'OMe	[Phos]UCCCAAAGGACCCACACGUUA	HPLC
RNA5	phospate		[Phos]UACAAAUGUAGUGUAUCCUU	HPLC
RNA-OMe5	phospate	2'OMe	[Phos]UACAAAUGUAGUGUAACCUU	HPLC
RNA6	phospate		[Phos]CCCAUAAUCCUAGUUAUGG	HPLC
RNA-OMe6	phospate	2'OMe	[Phos]CCCAUAAUGCUAGUUAUGG	HPLC
random RNA oligo	phospate		[Phos]NNNNNNNNNNNNNNNNNNNNN
5' HD adapter	AmMC6		5'- /5AmMC6/GT TCA GAG TTC TAC AGT CCG ACG ATC NrNrN rN -3'
3' HD adapter		AaMO	5'-p-rNrNrNrNTGGAATTCTCGGGTGCCAAGG-AaMO-3'
5' MRL adapter			dGdTdTdCdAdGdAdGdTdTdCdTdAdCdAdGdTdCdCdGdAdCdGdAdTdCdNdNdNdNACGAUAC	HPLC
3' MRL adapter	phospate		[Phos]GTATCGTNNNNNNTGGAATTCTCGG[AmC3]	HPLC
